# Supplementary material for: 1-(4-Methoxy­phenyl­sulfon­yl)-5-methyl-5-phenyl­imidazolidine-2,4-dione
Source: Acta Crystallogr Sect E Struct Rep Online. 2009 May 7;65(Pt 6):o1207–8. doi: 10.1107/S1600536809016092 (PMC2969567; doi:10.1107/S1600536809016092)
Supplement: Supplementary file 2 [file e-65-o1207-Isup2.hkl]

# 
# h,k,l, Fc-squared, Fo-squared, sigma(Fo-squared) and status flag 
# 
data_I
_shelx_title ' 6H   IPDS1 -100DEGC' 
_shelx_refln_list_code          4 
_shelx_F_calc_maximum      144.34 
_exptl_crystal_F_000       752.00 
_reflns_d_resolution_high  0.8089 
 
loop_ 
 _symmetry_equiv_pos_as_xyz 
 'x, y, z' 
 '-x, y+1/2, -z' 
 
_cell_length_a     6.2314 
_cell_length_b    17.5694 
_cell_length_c    15.5892 
_cell_angle_alpha  90.000 
_cell_angle_beta   99.373 
_cell_angle_gamma  90.000 
 
_shelx_F_squared_multiplier     1.000 
 
loop_ 
 _refln_index_h 
 _refln_index_k 
 _refln_index_l 
 _refln_F_squared_calc 
 _refln_F_squared_meas 
 _refln_F_squared_sigma 
 _refln_observed_status 
   4 -17   0       46.13       34.56     35.51 o 
   3 -16   0      345.26      346.66     50.74 o 
   4 -16   0       39.31       30.83     31.95 o 
   5 -16   0      186.60      193.99     27.17 o 
   3 -15   0      465.23      494.79     33.40 o 
   4 -15   0       27.65       34.67     22.44 o 
   5 -15   0        5.94       15.37     27.20 o 
   3 -14   0       42.22       40.37     25.15 o 
   4 -14   0       15.32        3.73     19.51 o 
   5 -14   0       88.50      123.16     25.07 o 
   2 -13   0      342.79      207.56    187.15 o 
   3 -13   0      371.84      385.59     32.16 o 
   4 -13   0        7.35        7.42     20.91 o 
   5 -13   0       57.82       71.07     24.31 o 
   6 -13   0        9.85       -7.89     20.83 o 
   2 -12   0      716.93      736.07     43.47 o 
   3 -12   0      701.34      724.32     34.95 o 
   4 -12   0      404.85      411.16     30.99 o 
   5 -12   0      112.10      113.98     20.27 o 
   6 -12   0       35.92       36.31     20.60 o 
   1 -11   0      218.32      225.30     44.94 o 
   2 -11   0      206.80      178.77     28.55 o 
   3 -11   0       12.08       13.59     31.84 o 
   4 -11   0      257.30      244.85     20.23 o 
   5 -11   0       78.54       76.94     14.18 o 
   6 -11   0       72.53       54.16     17.71 o 
   1 -10   0       91.19       84.42     34.32 o 
   2 -10   0      464.25      430.37     32.02 o 
   3 -10   0     1069.11     1026.06     23.26 o 
   4 -10   0      294.58      295.76     17.00 o 
   5 -10   0      114.67      107.17     14.06 o 
   6 -10   0       34.45       29.06     20.02 o 
   1  -9   0      239.13      261.98     37.11 o 
   2  -9   0      106.69       95.30     22.23 o 
   3  -9   0      172.26      177.42     15.49 o 
   4  -9   0       86.64       73.69     15.64 o 
   5  -9   0        3.77       -2.13     15.51 o 
   6  -9   0        2.18        3.28     19.67 o 
   0  -8   0     1378.42     1332.31     54.48 o 
   1  -8   0      578.14      581.60     42.31 o 
   2  -8   0       87.07       97.78     12.99 o 
   3  -8   0      569.01      554.17     16.54 o 
   4  -8   0       51.08       48.66     18.28 o 
   5  -8   0       31.07       27.19     18.94 o 
   6  -8   0       57.43       58.78     12.93 o 
   7  -8   0       18.17       15.44     17.99 o 
   1  -7   0        3.17        7.01     31.30 o 
   2  -7   0      231.07      260.89     19.03 o 
   3  -7   0      332.43      354.67     20.83 o 
   4  -7   0      183.98      169.98     13.55 o 
   5  -7   0      112.87      105.55     15.69 o 
   6  -7   0       15.73       12.87     16.04 o 
   7  -7   0       12.61       14.55     17.72 o 
   0  -6   0      855.06      851.13     48.33 o 
   1  -6   0      580.16      602.96     24.95 o 
   2  -6   0      755.51      686.36     19.84 o 
   3  -6   0      384.92      382.06     15.16 o 
   4  -6   0      427.93      432.01     16.96 o 
   5  -6   0       78.64       80.57     15.52 o 
   6  -6   0      171.77      168.07     13.19 o 
   7  -6   0       56.23       59.13     17.69 o 
   1  -5   0      754.25      769.31     26.46 o 
   2  -5   0     1726.19     1655.58     28.01 o 
   3  -5   0       91.75      121.22     22.13 o 
   4  -5   0      210.84      217.85     15.64 o 
   5  -5   0      142.53      140.93     18.90 o 
   6  -5   0      113.99      118.19     12.86 o 
   7  -5   0        6.42       12.93     17.44 o 
   0  -4   0     1565.34     1567.97     74.18 o 
   1  -4   0      165.98      152.58     20.01 o 
   2  -4   0      596.25      618.48     45.22 o 
   3  -4   0     1515.04     1531.07     22.56 o 
   4  -4   0      280.69      303.72     16.03 o 
   5  -4   0       19.63       22.81     15.03 o 
   6  -4   0      144.77      126.16     14.20 o 
   7  -4   0       45.80       30.28     15.76 o 
   1  -3   0     1786.11     1700.82     35.89 o 
   2  -3   0     1828.81     1907.55     57.44 o 
   3  -3   0       11.21       10.62     12.50 o 
   4  -3   0       63.63       58.55     10.46 o 
   5  -3   0      212.28      217.79     19.37 o 
   6  -3   0      151.64      141.60     14.15 o 
   7  -3   0       12.64        7.14     15.53 o 
   1  -2   0      987.38      874.76     29.45 o 
   2  -2   0      931.93      948.95     45.76 o 
   3  -2   0     2975.71     2860.31     50.86 o 
   4  -2   0       45.26       41.30     14.28 o 
   5  -2   0      474.76      491.00     20.52 o 
   6  -2   0      515.24      553.15     17.62 o 
   7  -2   0       47.84       42.88     14.11 o 
   1  -1   0    11373.67    11433.23    120.39 o 
   2  -1   0     6190.18     6077.38     81.71 o 
   3  -1   0      423.80      401.73     16.07 o 
   4  -1   0      311.36      300.41     13.91 o 
   5  -1   0       93.03       93.62     15.38 o 
   6  -1   0      123.54      120.04     14.12 o 
   7  -1   0        4.26        4.82     17.24 o 
   1   0   0     9274.94     8761.25    146.24 o 
   2   0   0      444.84      446.37     19.91 o 
   3   0   0      161.49      106.49     16.47 o 
   4   0   0      362.47      344.67     13.64 o 
   5   0   0       16.97       29.77     18.18 o 
   6   0   0       12.59        8.60     12.14 o 
   7   0   0       15.78        8.50     13.98 o 
   1   1   0    11423.00    11287.18     87.45 o 
   2   1   0     6197.36     6035.77    132.91 o 
   3   1   0      422.33      399.18     15.80 o 
   4   1   0      303.87      305.97     13.80 o 
   5   1   0       92.25       87.60     13.25 o 
   6   1   0      122.80      118.19     12.64 o 
   7   1   0        5.05        9.43     17.18 o 
   1   2   0      965.69      849.94     31.43 o 
   2   2   0      925.75      895.85     28.69 o 
   3   2   0     2965.21     2885.72     83.86 o 
   4   2   0       46.11       54.75     14.20 o 
   5   2   0      469.48      463.81     16.60 o 
   6   2   0      516.38      540.93     15.99 o 
   7   2   0       48.93       45.05     14.28 o 
   1   3   0     1808.22     1779.52     29.67 o 
   2   3   0     1851.87     1792.37     49.43 o 
   3   3   0       11.83       18.14     12.52 o 
   4   3   0       64.22       71.48     10.34 o 
   5   3   0      218.03      221.26     15.78 o 
   6   3   0      152.95      160.99     16.24 o 
   7   3   0       12.43       13.13     15.40 o 
   0   4   0     1559.47     1578.81     74.92 o 
   1   4   0      171.16      154.93     14.53 o 
   2   4   0      568.52      591.55     26.69 o 
   3   4   0     1512.79     1573.01     19.68 o 
   4   4   0      281.11      305.40     11.80 o 
   5   4   0       21.06       17.28     11.62 o 
   6   4   0      145.34      137.48     14.19 o 
   7   4   0       46.00       27.58     17.55 o 
   1   5   0      741.28      745.44     21.11 o 
   2   5   0     1751.61     1723.32     45.82 o 
   3   5   0       92.32      107.74     11.19 o 
   4   5   0      204.29      204.39     11.28 o 
   5   5   0      142.50      140.94     15.52 o 
   6   5   0      112.77      108.46     14.18 o 
   7   5   0        6.28        8.15     17.50 o 
   0   6   0      856.55      853.49     34.83 o 
   1   6   0      582.44      602.31     18.31 o 
   2   6   0      760.50      708.42     16.58 o 
   3   6   0      378.59      391.74     12.68 o 
   4   6   0      434.23      411.72     15.21 o 
   5   6   0       79.24       79.26     13.43 o 
   6   6   0      170.82      165.29     14.62 o 
   7   6   0       54.47       35.71     15.95 o 
   1   7   0        2.94        5.59     13.74 o 
   2   7   0      236.61      262.36     14.33 o 
   3   7   0      335.56      351.32     18.12 o 
   4   7   0      180.88      194.38     11.27 o 
   5   7   0      109.56       91.10     12.16 o 
   6   7   0       15.28       22.61     13.82 o 
   7   7   0       11.52       -4.64     15.97 o 
   0   8   0     1386.15     1355.78     38.78 o 
   1   8   0      579.20      571.94     19.59 o 
   2   8   0       82.69       92.11     13.12 o 
   3   8   0      562.91      548.70     13.74 o 
   4   8   0       54.32       59.73     12.92 o 
   5   8   0       32.51       35.37     15.45 o 
   6   8   0       59.09       47.09     14.76 o 
   7   8   0       19.07       15.01     16.15 o 
   1   9   0      245.02      263.81     16.19 o 
   2   9   0      106.12      113.85     13.04 o 
   3   9   0      172.87      179.88     11.51 o 
   4   9   0       81.27       68.79     15.23 o 
   5   9   0        3.80        0.09     13.34 o 
   6   9   0        2.13        0.44     19.57 o 
   0  10   0       33.54       46.36     18.25 o 
   1  10   0       93.58       81.07     13.64 o 
   2  10   0      469.23      458.99     15.76 o 
   3  10   0     1080.19     1060.80     18.53 o 
   4  10   0      301.75      296.03     13.33 o 
   5  10   0      115.19      117.69     13.95 o 
   6  10   0       33.77       23.92     20.09 o 
   1  11   0      221.90      217.03     17.67 o 
   2  11   0      210.35      190.88     13.84 o 
   3  11   0       12.28       15.45     15.80 o 
   4  11   0      251.96      240.21     16.37 o 
   5  11   0       80.23       68.31     14.26 o 
   6  11   0       73.22       63.37     15.76 o 
   0  12   0      187.25      141.90     21.22 o 
   1  12   0        2.79       -1.58     15.35 o 
   2  12   0      713.23      709.82     18.33 o 
   3  12   0      709.43      723.91     18.90 o 
   4  12   0      407.47      417.85     15.89 o 
   5  12   0      112.62      113.07     14.54 o 
   6  12   0       35.94       24.51     15.87 o 
   1  13   0       34.07       24.93     17.76 o 
   2  13   0      347.63      366.74     19.17 o 
   3  13   0      372.30      380.51     14.86 o 
   4  13   0        8.45        9.56     15.52 o 
   5  13   0       58.81       65.67     19.89 o 
   6  13   0       10.13       -6.44     17.92 o 
   0  14   0      593.67      544.50     38.11 o 
   1  14   0      989.13     1013.91     35.62 o 
   2  14   0     1154.90     1140.39     26.49 o 
   3  14   0       41.91       31.82     17.04 o 
   4  14   0       16.31       10.88     16.69 o 
   5  14   0       89.74      103.74     17.91 o 
   1  15   0      143.08      151.88     21.96 o 
   2  15   0       72.69       71.18     19.19 o 
   3  15   0      464.36      485.76     20.02 o 
   4  15   0       26.10       28.97     17.16 o 
   5  15   0        6.52        8.48     20.36 o 
   1  16   0       81.75       70.73     23.67 o 
   2  16   0      167.79      143.08     20.41 o 
   3  16   0      345.93      317.22     21.68 o 
   4  16   0       39.09       30.46     21.12 o 
   5  16   0      186.20      176.87     17.80 o 
   1  17   0      601.21      620.32     33.96 o 
   2  17   0       35.84       29.39     19.65 o 
   3  17   0       50.24       43.14     23.83 o 
   4  17   0       47.24       34.91     24.97 o 
   1  18   0      189.31      177.18     27.68 o 
   2  18   0       12.05        3.60     21.58 o 
   3  18   0        9.01       13.79     24.38 o 
   4  18   0        7.81        3.48     25.25 o 
   1  19   0       60.66       57.26     34.63 o 
   2  19   0       94.85      102.74     25.11 o 
   3  19   0       28.12       16.21     27.56 o 
   2  20   0       46.83       49.04     27.84 o 
  -4 -18   1       27.91       26.67     39.99 o 
  -4 -17   1       40.59       32.61     32.41 o 
  -3 -17   1       60.27       53.40     46.94 o 
   4 -17   1       29.34       26.53     48.56 o 
  -5 -16   1        4.58       -4.70     27.81 o 
  -4 -16   1       35.50       27.87     29.69 o 
  -3 -16   1      144.72      179.91     42.22 o 
  -2 -16   1      254.67        0.65     19.26 o 
   4 -16   1       23.66       23.94     32.10 o 
  -5 -15   1      223.35      233.88     28.85 o 
  -4 -15   1       95.75       91.27     35.32 o 
  -3 -15   1       53.78       60.71     33.79 o 
  -2 -15   1      311.12      317.97     49.16 o 
   3 -15   1      484.77      521.05     45.13 o 
   4 -15   1      112.73      120.72     27.46 o 
   5 -15   1       28.75       27.10     27.53 o 
  -5 -14   1       31.31       27.85     26.96 o 
  -4 -14   1       51.82       35.81     33.99 o 
  -3 -14   1     1176.05     1248.10     43.14 o 
  -2 -14   1       55.79       57.26     37.98 o 
  -1 -14   1      270.09      254.11     42.64 o 
   3 -14   1       19.30       24.86     25.10 o 
   4 -14   1       11.87        9.78     19.30 o 
   5 -14   1        9.50       16.05     26.86 o 
  -6 -13   1        0.41       -2.54     25.26 o 
  -5 -13   1      137.82      104.45     35.38 o 
  -4 -13   1       18.29       26.44     26.61 o 
  -3 -13   1       20.05       14.82     32.40 o 
  -2 -13   1      949.22      973.40     46.33 o 
  -1 -13   1      235.82      274.43     35.41 o 
   0 -13   1      111.11      104.24     22.81 o 
   3 -13   1      903.86      891.23     32.42 o 
   4 -13   1       23.99       24.83     21.06 o 
   5 -13   1       12.50       -3.29     26.61 o 
  -6 -12   1        1.04       -1.62     17.58 o 
  -5 -12   1       59.52       52.28     16.42 o 
  -4 -12   1       77.48       63.21     16.68 o 
  -3 -12   1      896.28      962.58     37.18 o 
  -2 -12   1       75.93       76.62     26.22 o 
  -1 -12   1      168.59      155.83     28.20 o 
   0 -12   1      778.98      795.49     38.18 o 
   2 -12   1      480.98      480.89     40.18 o 
   3 -12   1      409.05      401.17     26.47 o 
   4 -12   1      152.11      150.92     20.06 o 
   5 -12   1      127.05      132.63     20.86 o 
   6 -12   1       19.55       19.48     25.05 o 
  -6 -11   1        7.98       14.26     17.35 o 
  -5 -11   1      420.00      420.48     21.69 o 
  -4 -11   1      107.12       92.75     19.28 o 
  -3 -11   1      153.24      139.93     19.10 o 
  -2 -11   1       95.42       90.56     26.14 o 
  -1 -11   1      968.18      974.48     43.50 o 
   0 -11   1      102.62      126.03     22.81 o 
   2 -11   1      551.25      522.70     28.88 o 
   3 -11   1     1082.92     1091.86     27.87 o 
   4 -11   1       58.05       50.89     19.17 o 
   5 -11   1       51.08       50.71     19.86 o 
   6 -11   1       36.71       40.62     24.82 o 
  -6 -10   1       57.99       26.08     19.97 o 
  -5 -10   1       20.77       30.07     18.99 o 
  -4 -10   1      159.86      161.73     19.39 o 
  -3 -10   1      468.68      453.52     18.15 o 
  -2 -10   1      931.35      900.49     23.77 o 
  -1 -10   1      467.19      484.08     34.65 o 
   0 -10   1      128.34      131.36     27.40 o 
   2 -10   1     1127.98     1051.18     31.45 o 
   3 -10   1       80.23       70.44     16.61 o 
   4 -10   1      174.78      164.58     19.58 o 
   5 -10   1       87.25       75.41     16.10 o 
   6 -10   1        7.46        4.10     24.36 o 
  -6  -9   1        2.78       -1.15     24.08 o 
  -5  -9   1       40.36       23.52     18.91 o 
  -4  -9   1       39.61       31.70     15.10 o 
  -3  -9   1      200.95      175.69     15.61 o 
  -2  -9   1     1142.47     1178.76     25.52 o 
  -1  -9   1     1819.49     1865.85     53.89 o 
   0  -9   1      133.38      125.29     24.45 o 
   1  -9   1      344.63      360.24     26.21 o 
   2  -9   1      994.45     1003.10     38.55 o 
   3  -9   1     1997.66     1989.12     42.06 o 
   4  -9   1       67.63       76.98     13.35 o 
   5  -9   1       14.63       13.91     13.48 o 
   6  -9   1       20.69       25.87     17.17 o 
  -7  -8   1       49.78       52.82     20.98 o 
  -6  -8   1       44.45       27.38     19.66 o 
  -5  -8   1       37.32       30.50     18.98 o 
  -4  -8   1      260.79      264.89     19.49 o 
  -3  -8   1      824.21      840.48     20.46 o 
  -2  -8   1      959.76      991.44     23.47 o 
  -1  -8   1     1754.46     1806.03     35.18 o 
   0  -8   1      655.87      733.67     39.56 o 
   1  -8   1      383.17      405.13     22.91 o 
   2  -8   1      184.16      159.51     27.68 o 
   3  -8   1      105.19       92.69     14.79 o 
   4  -8   1       15.12       20.82     13.42 o 
   5  -8   1      111.43      115.10     12.51 o 
   6  -8   1       33.46       37.69     19.66 o 
  -7  -7   1       22.38       22.36     17.83 o 
  -6  -7   1        8.82        6.21     13.65 o 
  -5  -7   1      177.27      189.77     19.37 o 
  -4  -7   1      531.83      530.73     17.76 o 
  -3  -7   1       75.65       90.41     14.85 o 
  -2  -7   1      342.19      365.70     18.82 o 
  -1  -7   1      187.52      179.56     18.43 o 
   0  -7   1     1387.51     1379.36     45.05 o 
   1  -7   1      893.90      846.46     26.07 o 
   2  -7   1      270.00      277.16     26.30 o 
   3  -7   1       20.34       18.75     14.27 o 
   4  -7   1      134.45      141.58     13.51 o 
   5  -7   1       59.93       51.50     15.49 o 
   6  -7   1       98.62       87.39     11.77 o 
   7  -7   1       14.68        7.35     15.85 o 
  -7  -6   1       24.52       33.48     20.26 o 
  -6  -6   1      180.46      190.52     20.12 o 
  -5  -6   1      160.59      176.32     19.33 o 
  -4  -6   1      102.84       95.55     12.40 o 
  -3  -6   1      982.75      988.13     32.61 o 
  -2  -6   1     1177.21     1134.20     25.16 o 
  -1  -6   1      310.08      290.31     20.78 o 
   0  -6   1      124.83      139.83     29.96 o 
   1  -6   1      961.61      939.27     28.65 o 
   2  -6   1       34.08       35.05     13.25 o 
   3  -6   1      639.34      635.91     16.93 o 
   4  -6   1      123.41      114.96     12.75 o 
   5  -6   1      343.73      319.58     12.43 o 
   6  -6   1       33.38       28.24     15.93 o 
   7  -6   1       33.99       23.44     15.92 o 
  -7  -5   1       18.82       26.76     20.14 o 
  -6  -5   1      123.81      131.75     19.68 o 
  -5  -5   1       30.08       25.91     13.06 o 
  -4  -5   1       86.97       75.03     12.24 o 
  -3  -5   1      958.32      954.73     23.49 o 
  -2  -5   1     1313.32     1222.87     64.44 o 
  -1  -5   1      133.23      141.94     17.86 o 
   0  -5   1     5516.59     5830.52     92.29 o 
   1  -5   1     3632.94     3519.40     55.43 o 
   2  -5   1      157.32      151.51     14.98 o 
   3  -5   1       64.90       68.33     10.79 o 
   4  -5   1       27.45       24.03     14.33 o 
   5  -5   1       34.04       24.63     13.37 o 
   6  -5   1      170.42      164.92     16.38 o 
   7  -5   1       22.89       22.80     15.77 o 
  -7  -4   1       17.26        2.34     17.44 o 
  -6  -4   1      396.65      401.36     32.99 o 
  -5  -4   1       12.87       17.60     14.95 o 
  -4  -4   1      353.23      335.05     30.10 o 
  -3  -4   1      200.90      193.14     16.30 o 
  -2  -4   1      260.17      232.67     15.57 o 
  -1  -4   1      471.25      509.69     24.23 o 
   0  -4   1    13881.07    14694.41    154.96 o 
   1  -4   1    11885.98    12043.85     83.47 o 
   2  -4   1      648.68      651.37     53.04 o 
   3  -4   1      250.91      247.01     16.53 o 
   4  -4   1      548.75      533.91     18.65 o 
   5  -4   1       85.92       93.96     13.46 o 
   6  -4   1       43.63       44.63     13.76 o 
   7  -4   1       33.92       33.42     17.66 o 
  -7  -3   1       67.07       50.30     20.26 o 
  -6  -3   1       78.58       65.97     16.05 o 
  -5  -3   1      293.24      286.00     16.77 o 
  -4  -3   1       27.45       22.46     14.12 o 
  -3  -3   1      381.86      351.22     14.06 o 
  -2  -3   1      442.77      500.30     19.67 o 
  -1  -3   1      245.88      267.06     18.83 o 
   0  -3   1     1625.36     1541.90     61.15 o 
   1  -3   1     5220.62     5284.99     45.70 o 
   2  -3   1      542.55      532.27     18.02 o 
   3  -3   1     1483.95     1444.80     33.81 o 
   4  -3   1     1183.49     1224.01     39.59 o 
   5  -3   1       70.29       77.74     12.00 o 
   6  -3   1       12.46        8.66     13.64 o 
   7  -3   1       29.43       25.69     17.56 o 
  -7  -2   1       79.34       83.28     17.50 o 
  -6  -2   1      538.64      535.86     21.31 o 
  -5  -2   1      109.24      119.97     13.53 o 
  -4  -2   1        6.85        7.17     11.48 o 
  -3  -2   1      769.43      787.47     17.36 o 
  -2  -2   1       43.05       44.68     13.16 o 
  -1  -2   1     1008.17      947.03     32.04 o 
   0  -2   1     8036.53     8210.16    140.10 o 
   1  -2   1     3897.44     3617.53     39.66 o 
   2  -2   1      831.58      799.66     47.29 o 
   3  -2   1      365.29      355.47     15.44 o 
   4  -2   1      514.22      525.93     14.90 o 
   5  -2   1      425.71      436.25     14.85 o 
   6  -2   1        9.40        4.06     15.65 o 
   7  -2   1        1.35       -2.73     20.05 o 
  -7  -1   1       61.88       73.54     14.35 o 
  -6  -1   1      113.52      114.21     14.12 o 
  -5  -1   1      172.16      157.18     16.07 o 
  -4  -1   1      212.95      202.08     15.32 o 
  -3  -1   1      473.04      484.95     16.67 o 
  -2  -1   1     1889.56     1783.63     27.38 o 
  -1  -1   1     9554.20     9342.49     79.76 o 
   1  -1   1     6387.84     6055.03     43.79 o 
   2  -1   1     2755.16     2709.01     77.76 o 
   3  -1   1       19.55       39.56     12.64 o 
   4  -1   1      545.77      544.19     12.24 o 
   5  -1   1      361.94      360.37     12.37 o 
   6  -1   1       46.46       31.34     11.24 o 
   7  -1   1       72.62       59.71     14.33 o 
  -7   0   1      156.90      122.87     20.39 o 
  -6   0   1       12.74       10.68     15.41 o 
  -5   0   1     1275.87     1323.69     19.98 o 
  -4   0   1       17.99        3.56     14.17 o 
  -3   0   1       97.13       92.56     12.13 o 
  -2   0   1       90.59      112.35     14.39 o 
  -1   0   1      100.74      104.44     20.99 o 
   1   0   1       13.46        2.91     14.56 o 
   2   0   1      948.61      895.88     26.28 o 
   3   0   1      132.81      150.67     11.93 o 
   4   0   1       53.89       59.63      8.40 o 
   5   0   1      942.93      968.38     18.59 o 
   6   0   1       15.37       15.16     12.06 o 
   7   0   1      221.16      190.56     18.25 o 
  -7   1   1       63.37       62.40     14.32 o 
  -6   1   1      114.76      124.93     13.94 o 
  -5   1   1      173.27      173.78     15.89 o 
  -4   1   1      220.84      218.68     11.74 o 
  -3   1   1      475.17      504.54     16.78 o 
  -2   1   1     1869.14     1796.54     29.98 o 
  -1   1   1     9472.88     9074.47     78.38 o 
   1   1   1     6361.69     5925.50     75.63 o 
   2   1   1     2781.18     2680.11     71.17 o 
   3   1   1       20.41       38.47      9.89 o 
   4   1   1      546.04      543.58     16.55 o 
   5   1   1      368.78      397.77     19.11 o 
   6   1   1       46.62       29.71     12.28 o 
   7   1   1       74.33       57.17     14.39 o 
  -7   2   1       78.69       79.45     15.68 o 
  -6   2   1      539.50      560.19     17.65 o 
  -5   2   1      116.07      139.65     18.53 o 
  -4   2   1        5.15        7.06      9.79 o 
  -3   2   1      779.61      815.67     18.92 o 
  -2   2   1       48.21       47.92     16.07 o 
  -1   2   1     1035.08      825.40    137.08 o 
   0   2   1     8026.67     7867.39    137.81 o 
   1   2   1     3886.38     3571.29     79.17 o 
   2   2   1      835.61      810.36     22.93 o 
   3   2   1      355.94      364.64     12.02 o 
   4   2   1      510.76      529.08     13.09 o 
   5   2   1      421.61      446.19     14.86 o 
   6   2   1       10.34        4.64     13.47 o 
   7   2   1        1.09        6.25     19.99 o 
  -7   3   1       66.78       47.70     20.09 o 
  -6   3   1       77.64       74.64     12.42 o 
  -5   3   1      288.71      312.36     16.67 o 
  -4   3   1       25.31       28.26     11.66 o 
  -3   3   1      380.64      365.71     15.40 o 
  -2   3   1      443.60      485.42     19.48 o 
  -1   3   1      253.10      287.89     23.44 o 
   0   3   1     1629.85     1490.54     61.59 o 
   1   3   1     5188.73     5210.71     45.32 o 
   2   3   1      547.14      538.04     13.48 o 
   3   3   1     1489.60     1565.46     19.65 o 
   4   3   1     1188.72     1212.44     49.57 o 
   5   3   1       72.46       69.38     13.40 o 
   6   3   1       13.57        7.60     13.59 o 
   7   3   1       29.63       35.61     20.02 o 
  -7   4   1       16.64       12.36     15.49 o 
  -6   4   1      398.56      428.77     15.39 o 
  -5   4   1       12.00        4.77     15.06 o 
  -4   4   1      354.94      343.22     17.83 o 
  -3   4   1      200.40      191.73     14.00 o 
  -2   4   1      266.83      248.79     13.84 o 
  -1   4   1      471.18      526.04     24.19 o 
   0   4   1    13867.86    14547.22    155.76 o 
   1   4   1    11951.87    11965.18    314.54 o 
   2   4   1      644.95      661.90     17.85 o 
   3   4   1      246.10      232.84     10.31 o 
   4   4   1      534.99      531.68     12.21 o 
   5   4   1       85.52       97.13     13.33 o 
   6   4   1       43.76       29.22     12.49 o 
   7   4   1       33.15       36.41     17.59 o 
  -7   5   1       19.53       24.56     17.32 o 
  -6   5   1      124.62      107.42     14.09 o 
  -5   5   1       29.76       19.82     13.13 o 
  -4   5   1       89.45       84.89     14.58 o 
  -3   5   1      956.15      974.39     35.45 o 
  -2   5   1     1287.22     1198.69     23.35 o 
  -1   5   1      131.60      137.23     19.03 o 
   0   5   1     5516.45     5615.16     91.16 o 
   1   5   1     3577.52     3434.35     35.55 o 
   2   5   1      156.53      154.85     11.59 o 
   3   5   1       65.25       66.49     10.37 o 
   4   5   1       30.09       26.74     11.61 o 
   5   5   1       32.64       33.29     15.13 o 
   6   5   1      169.91      146.29     14.43 o 
   7   5   1       23.41       31.42     15.73 o 
  -7   6   1       24.25       34.72     17.59 o 
  -6   6   1      177.72      178.75     16.40 o 
  -5   6   1      157.16      176.42     15.70 o 
  -4   6   1      103.38       97.52     10.69 o 
  -3   6   1      977.11      990.54     19.35 o 
  -2   6   1     1183.50     1127.33     46.29 o 
  -1   6   1      303.38      294.61     16.37 o 
   0   6   1      116.43      156.73     21.48 o 
   1   6   1      971.06      932.97     28.13 o 
   2   6   1       34.73       40.17     10.30 o 
   3   6   1      635.31      629.19     13.45 o 
   4   6   1      117.60      121.60     12.19 o 
   5   6   1      341.00      333.53     13.36 o 
   6   6   1       35.25       28.75     13.79 o 
   7   6   1       35.32       19.30     15.90 o 
  -7   7   1       23.94       25.16     15.89 o 
  -6   7   1        8.84        7.73     13.77 o 
  -5   7   1      179.15      171.90     13.88 o 
  -4   7   1      534.81      535.01     20.02 o 
  -3   7   1       77.51      100.56     10.68 o 
  -2   7   1      331.56      358.35     15.17 o 
  -1   7   1      193.73      180.21     16.50 o 
   0   7   1     1388.78     1393.12     44.22 o 
   1   7   1      892.55      864.39     21.99 o 
   2   7   1      263.22      277.48     14.77 o 
   3   7   1       20.50       28.83     11.57 o 
   4   7   1      141.06      157.65     13.40 o 
   5   7   1       60.16       40.90     15.43 o 
   6   7   1       98.60       82.42     12.78 o 
   7   7   1       13.52        7.02     17.87 o 
  -7   8   1       49.03       30.73     16.41 o 
  -6   8   1       46.48       29.27     13.90 o 
  -5   8   1       40.24       45.96     12.08 o 
  -4   8   1      252.63      250.66     13.95 o 
  -3   8   1      824.66      852.13     24.29 o 
  -2   8   1      959.13      978.67     18.68 o 
  -1   8   1     1768.88     1808.19     49.20 o 
   0   8   1      653.85      725.43     29.11 o 
   1   8   1      372.64      401.09     18.36 o 
   2   8   1      177.48      167.93     11.69 o 
   3   8   1      109.00       92.13     10.62 o 
   4   8   1       14.84       18.01     12.91 o 
   5   8   1      106.67      109.39     12.50 o 
   6   8   1       33.34       25.34     16.94 o 
  -6   9   1        2.89       -0.03     19.47 o 
  -5   9   1       38.69       16.56     15.45 o 
  -4   9   1       43.50       35.25     13.07 o 
  -3   9   1      202.12      173.76     12.76 o 
  -2   9   1     1132.27     1116.35     29.50 o 
  -1   9   1     1809.67     1828.15     33.62 o 
   0   9   1      136.06      135.19     20.38 o 
   1   9   1      344.12      358.09     18.27 o 
   2   9   1     1007.84     1052.79     17.93 o 
   3   9   1     1999.51     2042.44     42.39 o 
   4   9   1       66.37       64.69     12.00 o 
   5   9   1       15.11        6.90     12.08 o 
   6   9   1       22.07       32.85     17.15 o 
  -6  10   1       57.01       38.04     15.59 o 
  -5  10   1       22.17       13.00     15.65 o 
  -4  10   1      154.35      176.67     15.71 o 
  -3  10   1      469.82      455.50     13.40 o 
  -2  10   1      937.43      943.60     18.58 o 
  -1  10   1      457.81      460.42     17.47 o 
   0  10   1      129.96      132.73     15.19 o 
   1  10   1       22.61       30.19     14.20 o 
   2  10   1     1122.26     1121.49     19.96 o 
   3  10   1       79.24       72.48     10.70 o 
   4  10   1      176.11      183.42     15.92 o 
   5  10   1       91.11       76.69     13.86 o 
   6  10   1        7.32       12.94     19.82 o 
  -6  11   1        7.82        2.23     17.41 o 
  -5  11   1      417.04      432.26     15.65 o 
  -4  11   1      111.97       96.25     15.64 o 
  -3  11   1      153.42      144.88     15.55 o 
  -2  11   1       90.39       79.92     12.92 o 
  -1  11   1      954.88      937.38     21.66 o 
   0  11   1      100.49      120.28     15.48 o 
   1  11   1      153.66      158.47     15.79 o 
   2  11   1      546.22      533.33     16.90 o 
   3  11   1     1078.22     1092.46     26.00 o 
   4  11   1       57.76       55.00     13.52 o 
   5  11   1       52.95       49.84     16.15 o 
   6  11   1       35.09       39.67     15.74 o 
  -6  12   1        1.59        1.85     17.67 o 
  -5  12   1       61.47       63.26     16.20 o 
  -4  12   1       73.74       62.93     12.15 o 
  -3  12   1      899.75      950.41     20.47 o 
  -2  12   1       72.88       70.58     13.02 o 
  -1  12   1      174.72      157.75     16.41 o 
   0  12   1      779.50      792.95     25.88 o 
   1  12   1      762.87      739.83     21.60 o 
   2  12   1      476.34      450.77     18.25 o 
   3  12   1      413.54      396.70     16.41 o 
   4  12   1      156.47      167.37     12.81 o 
   5  12   1      125.73      139.37     16.67 o 
   6  12   1       20.62       19.87     15.95 o 
  -6  13   1        0.39       -0.16     17.89 o 
  -5  13   1      138.07      133.71     20.10 o 
  -4  13   1       19.11       11.44     13.54 o 
  -3  13   1       20.46       22.10     13.80 o 
  -2  13   1      955.95      951.02     22.05 o 
  -1  13   1      234.02      258.51     17.90 o 
   0  13   1      110.78      110.71     19.06 o 
   1  13   1      268.56      251.56     17.23 o 
   2  13   1      575.97      578.05     22.15 o 
   3  13   1      902.10      884.03     20.87 o 
   4  13   1       20.92       22.63     13.60 o 
   5  13   1       11.86       10.24     15.32 o 
  -5  14   1       30.15       19.05     19.95 o 
  -4  14   1       52.06       46.59     14.57 o 
  -3  14   1     1187.52     1265.34     23.06 o 
  -2  14   1       58.10       54.09     16.83 o 
  -1  14   1      269.83      251.48     19.18 o 
   0  14   1     1485.65     1556.11     60.88 o 
   1  14   1      308.13      310.04     21.22 o 
   2  14   1       35.93       34.30     18.77 o 
   3  14   1       19.74       27.50     18.93 o 
   4  14   1       13.40        6.58     12.72 o 
   5  14   1        9.41        5.41     17.36 o 
  -5  15   1      226.22      242.43     21.52 o 
  -4  15   1       97.09       94.93     17.41 o 
  -3  15   1       53.82       54.34     16.91 o 
  -2  15   1      316.55      316.03     19.44 o 
  -1  15   1       43.79       43.90     18.88 o 
   0  15   1      389.54      361.81     28.59 o 
   1  15   1      569.90      586.85     25.74 o 
   2  15   1      148.79      139.48     19.78 o 
   3  15   1      485.23      481.10     22.18 o 
   4  15   1      114.56      116.88     23.59 o 
   5  15   1       28.00       26.57     20.58 o 
  -5  16   1        3.97        0.77     17.98 o 
  -4  16   1       37.92       29.17     17.03 o 
  -3  16   1      145.49      159.18     18.56 o 
  -2  16   1      257.56      298.82     23.30 o 
  -1  16   1      108.62      138.15     28.10 o 
   0  16   1      471.89      465.18     32.45 o 
   1  16   1      207.52      199.91     22.49 o 
   2  16   1      167.65      176.83     26.14 o 
   3  16   1       28.90       16.22     19.34 o 
   4  16   1       22.53       18.29     20.10 o 
   5  16   1       22.05        2.28     25.74 o 
  -4  17   1       38.48       32.29     21.42 o 
  -3  17   1       60.88       50.64     24.01 o 
  -2  17   1      219.46      226.60     23.22 o 
  -1  17   1      369.09      347.88     33.25 o 
   0  17   1       61.38       53.92     29.45 o 
   1  17   1       16.60        8.61     23.50 o 
   2  17   1      164.05      158.53     22.14 o 
   3  17   1      104.16      110.00     24.36 o 
   4  17   1       30.47       22.67     24.88 o 
  -4  18   1       30.41       19.91     20.83 o 
  -3  18   1       27.92       20.49     24.42 o 
  -2  18   1       67.19       68.12     22.25 o 
  -1  18   1      153.95      175.89     39.45 o 
   0  18   1      284.36      261.56     47.00 o 
   1  18   1       97.65       96.11     24.96 o 
   2  18   1       25.41       36.52     27.66 o 
   3  18   1        8.36       10.92     24.29 o 
   4  18   1        2.80        5.46     25.38 o 
  -3  19   1       18.94       13.22     25.05 o 
  -2  19   1       73.28       49.58     30.30 o 
   1  19   1       53.61       50.73     29.83 o 
   2  19   1       28.81       32.27     24.48 o 
   3  19   1       30.17       28.91     25.06 o 
  -2  20   1       28.00       27.21     30.92 o 
   1  20   1      209.27      204.16     34.71 o 
   2  20   1       21.47       24.15     27.67 o 
   1  21   1       22.37        8.84     40.02 o 
  -4 -18   2        4.96        0.58     30.99 o 
  -3 -18   2       22.12       48.03     60.14 o 
  -4 -17   2       24.15       25.63     42.74 o 
  -3 -17   2        6.34        2.32     47.66 o 
  -2 -17   2       14.15       13.39     47.58 o 
  -5 -16   2        2.65       -1.61     35.85 o 
  -4 -16   2       30.87       34.60     34.40 o 
  -3 -16   2       34.36       20.90     34.08 o 
  -2 -16   2       48.48       34.32     33.56 o 
  -1 -16   2      772.26      788.32     50.75 o 
   4 -16   2       13.75       12.76     36.41 o 
  -5 -15   2       51.45       54.52     35.14 o 
  -4 -15   2      156.13      177.11     29.87 o 
  -3 -15   2      836.31      846.67     43.84 o 
  -2 -15   2      268.83      295.48     37.23 o 
  -1 -15   2       78.49       95.68     33.71 o 
   0 -15   2      182.95      193.86     34.91 o 
   4 -15   2       40.81       22.16     31.56 o 
   5 -15   2       60.39       59.70     27.97 o 
  -5 -14   2       39.33       29.81     24.45 o 
  -4 -14   2      173.77      185.91     17.42 o 
  -3 -14   2       90.74       78.47     28.20 o 
  -2 -14   2      106.03       87.15     33.15 o 
  -1 -14   2       23.74       33.62     32.23 o 
   0 -14   2       39.71       41.48     26.24 o 
   3 -14   2      129.03      130.58     31.85 o 
   4 -14   2       10.17        0.93     23.96 o 
   5 -14   2       19.14       21.43     24.75 o 
  -6 -13   2       31.16        8.74     20.77 o 
  -5 -13   2        0.77       11.01     23.89 o 
  -4 -13   2      135.70      122.35     16.59 o 
  -3 -13   2      733.40      725.63     21.15 o 
  -2 -13   2       97.74       95.51     27.35 o 
  -1 -13   2      812.75      888.96     41.83 o 
   0 -13   2      565.07      563.61     29.67 o 
   3 -13   2      939.51      974.37     35.05 o 
   4 -13   2       57.91       40.09     21.46 o 
   5 -13   2       33.67       27.61     24.65 o 
  -6 -12   2       10.29       13.20     24.89 o 
  -5 -12   2       37.79       25.18     19.73 o 
  -4 -12   2       15.84        8.36     15.42 o 
  -3 -12   2       58.04       60.77     18.79 o 
  -2 -12   2       49.05       40.96     25.55 o 
  -1 -12   2      516.48      544.57     33.80 o 
   0 -12   2      139.99      157.93     22.69 o 
   1 -12   2      285.54      279.93     24.12 o 
   3 -12   2       70.85       64.80     23.19 o 
   4 -12   2       56.00       39.64     23.47 o 
   5 -12   2       52.90       44.83     24.05 o 
   6 -12   2       22.89       18.07     25.35 o 
  -6 -11   2       25.75       13.67     20.08 o 
  -5 -11   2      116.25      111.27     16.50 o 
  -4 -11   2        0.84        1.38     15.28 o 
  -3 -11   2      390.34      402.14     20.76 o 
  -2 -11   2       67.25       77.96     14.93 o 
  -1 -11   2      828.47      852.46     37.38 o 
   0 -11   2     1344.59     1332.51     41.51 o 
   1 -11   2      644.93      612.84     27.68 o 
   2 -11   2      446.30      443.02     31.11 o 
   3 -11   2      135.60      123.22     23.40 o 
   4 -11   2      368.02      365.11     21.61 o 
   5 -11   2      138.07      141.98     20.51 o 
   6 -11   2       16.92       10.27     24.90 o 
  -6 -10   2      233.68      229.61     25.20 o 
  -5 -10   2      286.53      277.58     20.54 o 
  -4 -10   2       55.74       65.52     18.66 o 
  -3 -10   2       86.40       86.27     12.70 o 
  -2 -10   2      685.11      697.92     20.91 o 
  -1 -10   2      984.71     1031.09     36.77 o 
   0 -10   2      564.62      576.23     32.76 o 
   1 -10   2      234.83      242.60     23.17 o 
   2 -10   2      402.80      413.07     24.28 o 
   3 -10   2        4.42        1.70     18.06 o 
   4 -10   2      422.45      452.72     21.73 o 
   5 -10   2        5.46        5.67     19.18 o 
   6 -10   2       13.52       17.97     24.47 o 
  -6  -9   2       85.26       64.61     19.78 o 
  -5  -9   2      319.18      325.01     17.71 o 
  -4  -9   2      147.43      158.64     19.23 o 
  -3  -9   2       67.24       65.93     14.69 o 
  -2  -9   2     1041.19      975.48     25.20 o 
  -1  -9   2     1402.00     1460.07     30.10 o 
   0  -9   2     2075.81     2181.43     47.01 o 
   1  -9   2       11.53        7.62     20.47 o 
   2  -9   2     1539.81     1570.61     34.08 o 
   3  -9   2       40.28       38.69     14.53 o 
   4  -9   2       88.90       95.42     19.02 o 
   5  -9   2       11.33       16.12     15.50 o 
   6  -9   2       16.04       12.31     19.87 o 
  -7  -8   2       20.00        9.90     25.38 o 
  -6  -8   2      328.59      321.10     16.07 o 
  -5  -8   2       76.24       77.24     18.96 o 
  -4  -8   2      328.07      334.67     16.83 o 
  -3  -8   2      321.33      327.33     16.59 o 
  -2  -8   2     1955.42     1923.89     28.88 o 
  -1  -8   2      440.49      450.56     22.57 o 
   0  -8   2      414.35      422.16     29.09 o 
   1  -8   2      492.85      469.16     27.57 o 
   2  -8   2      441.34      426.44     20.55 o 
   3  -8   2      321.10      332.66     17.29 o 
   4  -8   2      276.54      300.11     20.09 o 
   5  -8   2      154.77      151.03     19.71 o 
   6  -8   2        8.10       -5.98     24.17 o 
  -7  -7   2        7.35        4.40     20.40 o 
  -6  -7   2       30.84       22.60     19.49 o 
  -5  -7   2      356.94      362.38     20.84 o 
  -4  -7   2      444.80      455.41     17.32 o 
  -3  -7   2      914.39      925.23     18.93 o 
  -2  -7   2      291.72      311.49     18.10 o 
  -1  -7   2      301.10      310.64     20.01 o 
   0  -7   2      398.16      464.24     29.53 o 
   1  -7   2      765.91      736.60     22.19 o 
   2  -7   2        2.40        6.78     14.72 o 
   3  -7   2       25.18       28.85     14.25 o 
   4  -7   2        2.13        2.19     12.74 o 
   5  -7   2      323.75      319.21     14.86 o 
   6  -7   2        9.53        9.97     23.86 o 
  -7  -6   2       86.87       79.96     24.94 o 
  -6  -6   2       43.98       28.33     15.79 o 
  -5  -6   2       31.35       39.35     15.34 o 
  -4  -6   2      265.51      266.78     15.91 o 
  -3  -6   2      189.07      185.18     13.41 o 
  -2  -6   2        3.39        7.16     15.69 o 
  -1  -6   2      840.85      788.59     24.64 o 
   0  -6   2      247.07      240.56     21.09 o 
   1  -6   2      926.24      951.86     24.50 o 
   2  -6   2      750.16      738.36     23.27 o 
   3  -6   2       37.57       41.07     11.70 o 
   4  -6   2      125.25      120.73     11.25 o 
   5  -6   2       82.03       78.61     12.14 o 
   6  -6   2      152.46      132.97     14.51 o 
   7  -6   2        8.67        1.36     17.87 o 
  -7  -5   2       48.65       18.41     24.88 o 
  -6  -5   2      132.07      116.43     16.43 o 
  -5  -5   2      204.37      222.02     16.41 o 
  -4  -5   2      445.86      419.68     14.87 o 
  -3  -5   2       56.84       87.22     15.08 o 
  -2  -5   2      966.93      999.62     23.53 o 
  -1  -5   2     1402.06     1353.33     49.04 o 
   0  -5   2     1515.18     1347.47     37.26 o 
   1  -5   2      686.02      636.61     20.66 o 
   2  -5   2      367.13      350.83     19.81 o 
   3  -5   2     1927.20     1947.82     20.47 o 
   4  -5   2       98.05      102.85     12.22 o 
   5  -5   2       39.35       48.48     15.25 o 
   6  -5   2        2.85        9.12     13.62 o 
   7  -5   2        4.45        0.16     15.83 o 
  -7  -4   2      120.51       98.91     20.38 o 
  -6  -4   2       62.04       32.08     15.95 o 
  -5  -4   2       38.23       40.17     18.39 o 
  -4  -4   2      235.79      241.74     13.37 o 
  -3  -4   2     1413.20     1434.11     23.58 o 
  -2  -4   2     2861.33     2907.04     73.07 o 
  -1  -4   2     2543.06     2419.70     38.42 o 
   0  -4   2     2587.00     2401.23     75.78 o 
   1  -4   2     2958.12     2902.82     38.55 o 
   2  -4   2     1920.65     1780.92     29.81 o 
   3  -4   2      196.36      206.60     10.77 o 
   4  -4   2      377.83      376.57     11.43 o 
   5  -4   2      275.87      279.82     14.30 o 
   6  -4   2       44.26       43.01     13.86 o 
   7  -4   2       12.41        9.22     20.31 o 
  -7  -3   2       77.29       86.22     24.73 o 
  -6  -3   2      684.87      687.63     19.25 o 
  -5  -3   2       16.98       14.49     14.87 o 
  -4  -3   2       70.90       71.42     12.06 o 
  -3  -3   2       84.53      110.89     13.45 o 
  -2  -3   2     2834.49     2749.03     92.84 o 
  -1  -3   2     2017.53     1821.91     32.98 o 
   0  -3   2      150.49      155.66     24.32 o 
   1  -3   2    20833.27    22525.04    396.00 o 
   2  -3   2     8618.04     8914.93     44.87 o 
   3  -3   2      143.43      154.90     11.56 o 
   4  -3   2      521.41      507.63     14.26 o 
   5  -3   2      181.07      195.52     13.91 o 
   6  -3   2      264.65      275.40     14.85 o 
   7  -3   2       17.34       23.37     17.39 o 
  -7  -2   2       31.77       17.52     20.00 o 
  -6  -2   2      205.86      216.40     19.05 o 
  -5  -2   2      139.61      153.47     25.40 o 
  -4  -2   2       89.02       86.43     12.16 o 
  -3  -2   2      296.02      278.30     17.44 o 
  -2  -2   2      580.14      550.30     20.09 o 
  -1  -2   2     7194.58     6839.18    311.10 o 
   0  -2   2      134.79      133.35     25.48 o 
   1  -2   2    11332.15    10774.94    660.42 o 
   2  -2   2     1463.38     1512.39     26.85 o 
   3  -2   2       75.37       74.55     10.88 o 
   4  -2   2      959.90      989.26     16.37 o 
   5  -2   2      123.91      132.84     15.59 o 
   6  -2   2       81.98       78.77     15.94 o 
   7  -2   2       69.13       65.46     17.73 o 
  -7  -1   2       24.14       14.37     20.04 o 
  -6  -1   2       27.29        7.18     15.71 o 
  -5  -1   2     1437.38     1499.24     24.57 o 
  -4  -1   2      370.90      367.63     12.95 o 
  -3  -1   2     1373.51     1456.88     44.07 o 
  -2  -1   2       44.57       36.96     11.53 o 
  -1  -1   2     3228.66     3082.64    102.99 o 
   0  -1   2     4676.27     4677.73     95.14 o 
   1  -1   2     3510.92     3206.98     67.80 o 
   2  -1   2     2387.58     2220.48     23.81 o 
   3  -1   2      184.53      184.61     11.80 o 
   4  -1   2     1816.51     1848.56     18.73 o 
   5  -1   2     1179.08     1232.59     18.04 o 
   6  -1   2       65.36       54.29     12.36 o 
   7  -1   2      129.08      122.38     20.61 o 
  -7   0   2        0.58       21.34     13.82 o 
  -6   0   2      383.65      378.61     20.86 o 
  -5   0   2        1.64        5.14     18.42 o 
  -4   0   2      683.22      683.66     16.27 o 
  -3   0   2     1280.47     1193.33     58.18 o 
  -2   0   2      126.90      115.19     14.09 o 
  -1   0   2      193.09      170.95     18.47 o 
   0   0   2      360.88      366.27     26.15 o 
   1   0   2     2446.44     2280.45     30.08 o 
   2   0   2      400.73      380.96     15.38 o 
   3   0   2      659.67      696.28     15.80 o 
   4   0   2      312.16      330.77     13.31 o 
   5   0   2     1317.97     1399.47     26.28 o 
   6   0   2       32.49       26.32     13.81 o 
   7   0   2      109.78       89.43     16.07 o 
  -7   1   2       23.81       21.73     17.33 o 
  -6   1   2       27.51       19.62     15.59 o 
  -5   1   2     1434.76     1481.65     35.34 o 
  -4   1   2      364.92      373.55     21.59 o 
  -3   1   2     1362.58     1417.47     23.85 o 
  -2   1   2       37.50       29.45     15.69 o 
  -1   1   2     3253.17     3031.95     48.91 o 
   0   1   2     4680.75     4492.71     64.37 o 
   1   1   2     3492.46     3366.20     35.34 o 
   2   1   2     2382.36     2227.98     47.04 o 
   3   1   2      186.10      189.26     10.76 o 
   4   1   2     1819.27     1769.55     33.58 o 
   5   1   2     1175.30     1208.87     18.55 o 
   6   1   2       65.68       52.33     13.75 o 
   7   1   2      127.33      126.80     20.45 o 
  -7   2   2       32.95       33.25     15.49 o 
  -6   2   2      203.25      190.12     16.74 o 
  -5   2   2      139.30      147.65     15.38 o 
  -4   2   2       83.40       84.71     14.42 o 
  -3   2   2      300.09      312.54     17.51 o 
  -2   2   2      567.64      526.79     16.67 o 
  -1   2   2     7180.01     6697.68     62.97 o 
   0   2   2      135.63      137.35     25.31 o 
   1   2   2    11386.54    12195.89     87.26 o 
   2   2   2     1486.99     1508.48     20.37 o 
   3   2   2       72.60       64.74      9.15 o 
   4   2   2      960.90      940.50     32.06 o 
   5   2   2      123.96      126.12     12.24 o 
   6   2   2       81.01       77.30     13.91 o 
   7   2   2       70.96       68.04     17.87 o 
  -7   3   2       76.43       72.69     20.27 o 
  -6   3   2      686.86      724.10     22.15 o 
  -5   3   2       19.31       15.18     14.49 o 
  -4   3   2       76.38       69.90     12.00 o 
  -3   3   2       85.99      103.29     13.40 o 
  -2   3   2     2831.61     2677.11     31.28 o 
  -1   3   2     2043.65     1892.63     36.24 o 
   0   3   2      160.95      180.02     24.68 o 
   1   3   2    20779.36    22138.30    119.88 o 
   2   3   2     8580.64     8509.13    201.29 o 
   3   3   2      153.97      163.66     11.47 o 
   4   3   2      524.55      498.07     12.21 o 
   5   3   2      180.13      190.51     12.63 o 
   6   3   2      265.06      269.99     16.88 o 
   7   3   2       16.36        9.57     15.64 o 
  -7   4   2      123.29      121.75     17.70 o 
  -6   4   2       61.95       43.50     15.89 o 
  -5   4   2       37.72       28.17     18.52 o 
  -4   4   2      240.76      212.80     15.48 o 
  -3   4   2     1416.06     1442.89     23.61 o 
  -2   4   2     2856.96     2788.65     66.54 o 
  -1   4   2     2539.98     2450.76     56.56 o 
   0   4   2     2589.27     2486.59     54.20 o 
   1   4   2     2965.53     2881.12     35.34 o 
   2   4   2     1937.50     1813.61     55.12 o 
   3   4   2      196.14      210.13     11.60 o 
   4   4   2      380.24      386.31     12.05 o 
   5   4   2      274.34      255.07     14.25 o 
   6   4   2       44.39       49.88     12.46 o 
   7   4   2       13.05       20.35     20.14 o 
  -7   5   2       46.42       41.94     20.15 o 
  -6   5   2      132.83      138.53     14.27 o 
  -5   5   2      206.43      218.90     16.27 o 
  -4   5   2      433.81      414.56     16.65 o 
  -3   5   2       58.76       88.50     12.73 o 
  -2   5   2      971.73      974.01     23.37 o 
  -1   5   2     1399.91     1309.58     29.42 o 
   0   5   2     1528.43     1357.64     37.87 o 
   1   5   2      688.06      656.30     21.58 o 
   2   5   2      357.44      356.14     13.99 o 
   3   5   2     1933.16     1929.41     19.79 o 
   4   5   2       96.45      100.76     12.07 o 
   5   5   2       40.16       37.97     10.95 o 
   6   5   2        4.33        9.72     13.62 o 
   7   5   2        4.18        0.46     17.73 o 
  -7   6   2       89.52       90.53     17.79 o 
  -6   6   2       43.28       28.45     11.28 o 
  -5   6   2       32.03       37.26     18.55 o 
  -4   6   2      262.84      252.27     13.75 o 
  -3   6   2      193.62      193.03     13.42 o 
  -2   6   2        3.13        7.37     15.68 o 
  -1   6   2      839.92      804.80     43.01 o 
   0   6   2      252.22      244.76     25.93 o 
   1   6   2      935.99      938.55     23.41 o 
   2   6   2      763.65      755.38     15.35 o 
   3   6   2       39.07       39.76     11.63 o 
   4   6   2      126.52      129.55      9.87 o 
   5   6   2       78.84       72.97     12.19 o 
   6   6   2      152.24      132.81     16.48 o 
   7   6   2        8.36        6.63     15.95 o 
  -7   7   2        7.15        7.24     15.80 o 
  -6   7   2       29.70       23.60     13.84 o 
  -5   7   2      349.76      367.49     16.46 o 
  -4   7   2      452.41      438.08     13.78 o 
  -3   7   2      920.95      900.92     20.48 o 
  -2   7   2      306.25      322.16     16.14 o 
  -1   7   2      290.43      298.63     19.86 o 
   0   7   2      392.27      451.28     29.57 o 
   1   7   2      761.62      763.89     28.91 o 
   2   7   2        1.72       12.01     12.02 o 
   3   7   2       23.17       22.77     10.07 o 
   4   7   2        1.94       -1.70     12.78 o 
   5   7   2      329.29      323.56     13.47 o 
   6   7   2       10.76        4.94     16.47 o 
   7   7   2       18.12       27.59     25.18 o 
  -7   8   2       20.65       22.39     16.04 o 
  -6   8   2      324.83      327.62     17.34 o 
  -5   8   2       79.25       64.12     15.50 o 
  -4   8   2      327.59      320.19     13.26 o 
  -3   8   2      326.52      338.17     16.64 o 
  -2   8   2     1936.54     1827.83     39.90 o 
  -1   8   2      435.55      460.77     17.39 o 
   0   8   2      424.57      417.05     29.24 o 
   1   8   2      502.56      482.31     19.60 o 
   2   8   2      436.10      439.82     13.84 o 
   3   8   2      328.94      336.30     12.35 o 
   4   8   2      282.24      294.14     16.13 o 
   5   8   2      151.18      136.49     12.70 o 
   6   8   2        7.82       13.84     15.21 o 
  -6   9   2       86.02       72.11     15.44 o 
  -5   9   2      322.42      339.27     15.09 o 
  -4   9   2      145.57      157.99     15.57 o 
  -3   9   2       66.57       74.66     10.49 o 
  -2   9   2     1052.19     1007.60     18.68 o 
  -1   9   2     1411.49     1452.95     33.31 o 
   0   9   2     2077.37     2202.97     47.30 o 
   1   9   2       14.63        7.07     14.36 o 
   2   9   2     1536.94     1593.98     42.23 o 
   3   9   2       39.65       34.34     12.44 o 
   4   9   2       93.51       96.15     15.49 o 
   5   9   2       11.99       11.13     15.57 o 
   6   9   2       16.08       15.15     17.13 o 
  -6  10   2      232.76      232.97     16.30 o 
  -5  10   2      281.59      278.85     16.74 o 
  -4  10   2       54.34       65.17     15.25 o 
  -3  10   2       85.89       97.64     10.84 o 
  -2  10   2      690.80      720.42     18.43 o 
  -1  10   2      975.22     1036.28     23.21 o 
   0  10   2      568.47      570.34     29.92 o 
   1  10   2      231.51      239.04     16.29 o 
   2  10   2      399.82      415.61     17.27 o 
   3  10   2        4.95        3.57     12.67 o 
   4  10   2      422.45      465.67     23.08 o 
   5  10   2        5.97        3.86     13.59 o 
   6  10   2       13.66       19.68     19.95 o 
  -6  11   2       25.85       26.63     19.92 o 
  -5  11   2      118.58      107.69     14.24 o 
  -4  11   2        0.67       -0.34     13.11 o 
  -3  11   2      390.97      389.70     16.84 o 
  -2  11   2       66.09       78.92     12.88 o 
  -1  11   2      842.99      886.01     25.39 o 
   0  11   2     1345.18     1357.28     38.87 o 
   1  11   2      650.55      631.43     19.81 o 
   2  11   2      449.60      421.47     17.79 o 
   3  11   2      133.74      117.46     12.32 o 
   4  11   2      370.85      388.03     15.86 o 
   5  11   2      136.59      134.29     16.45 o 
   6  11   2       17.48       10.00     17.65 o 
  -6  12   2       10.74        4.49     17.62 o 
  -5  12   2       36.57       14.29     16.03 o 
  -4  12   2       15.99       13.67     13.24 o 
  -3  12   2       57.57       54.32     15.31 o 
  -2  12   2       47.53       46.71     13.42 o 
  -1  12   2      507.82      520.89     19.68 o 
   0  12   2      140.73      159.01     18.97 o 
   1  12   2      287.68      264.52     17.01 o 
   2  12   2      430.26      430.14     20.90 o 
   3  12   2       70.41       76.24     18.72 o 
   4  12   2       57.00       44.26     15.60 o 
   5  12   2       53.20       33.66     17.03 o 
   6  12   2       22.87       13.54     20.77 o 
  -6  13   2       29.14       13.47     16.10 o 
  -5  13   2        0.61       -0.06     19.50 o 
  -4  13   2      140.46      126.20     14.31 o 
  -3  13   2      736.39      746.74     19.27 o 
  -2  13   2      100.09       97.78     16.37 o 
  -1  13   2      805.39      845.28     23.12 o 
   0  13   2      564.42      549.28     21.00 o 
   1  13   2       71.17       69.41     20.16 o 
   2  13   2     1293.02     1275.00     31.75 o 
   3  13   2      930.58      991.65     23.84 o 
   4  13   2       56.32       36.91     15.86 o 
   5  13   2       34.24       39.30     24.06 o 
  -5  14   2       40.66       42.86     19.82 o 
  -4  14   2      171.80      190.02     16.93 o 
  -3  14   2       90.50       92.95     16.87 o 
  -2  14   2      107.00       85.97     16.65 o 
  -1  14   2       27.92       36.93     19.35 o 
   0  14   2       39.47       33.08     22.80 o 
   1  14   2      143.46      152.24     19.35 o 
   2  14   2     1115.19     1070.74     25.40 o 
   3  14   2      130.07      125.64     16.48 o 
   4  14   2        9.92       -1.73     15.98 o 
   5  14   2       20.14       22.44     24.59 o 
  -5  15   2       51.30       29.18     17.78 o 
  -4  15   2      155.24      162.07     17.00 o 
  -3  15   2      834.59      833.96     21.43 o 
  -2  15   2      266.18      268.25     18.24 o 
  -1  15   2       74.84       90.64     22.22 o 
   0  15   2      185.08      189.65     24.28 o 
   1  15   2      409.14      436.23     23.97 o 
   2  15   2      665.58      689.58     23.38 o 
   3  15   2       47.28       39.97     15.78 o 
   4  15   2       39.89       11.08     24.19 o 
   5  15   2       58.98       50.25     25.40 o 
  -5  16   2        2.78       14.08     17.83 o 
  -4  16   2       32.79       29.01     18.08 o 
  -3  16   2       35.40       22.19     16.96 o 
  -2  16   2       50.38       39.76     17.24 o 
  -1  16   2      772.09      760.89     26.82 o 
   0  16   2      494.07      473.03     27.75 o 
   1  16   2      659.59      667.16     24.29 o 
   2  16   2      272.95      268.84     20.92 o 
   3  16   2        6.90        3.19     19.47 o 
   4  16   2       12.90        9.46     24.46 o 
  -4  17   2       24.40       13.69     21.40 o 
  -3  17   2        6.05       10.58     21.22 o 
  -2  17   2       16.73       12.13     17.75 o 
  -1  17   2      390.61      379.72     34.37 o 
   0  17   2      819.99      797.81     31.79 o 
   1  17   2        6.66       -2.55     21.03 o 
   2  17   2       93.49      105.45     20.17 o 
   3  17   2       34.07       38.54     23.92 o 
   4  17   2       79.58       77.35     25.39 o 
  -4  18   2        4.79        7.68     22.43 o 
  -3  18   2       21.99       37.67     22.75 o 
  -2  18   2       87.48       53.80     25.49 o 
   0  18   2      193.22      198.30     26.33 o 
   1  18   2      443.72      450.61     27.94 o 
   2  18   2        5.18        6.75     23.92 o 
   3  18   2        6.91       11.19     24.50 o 
   4  18   2       18.90       26.70     35.99 o 
  -3  19   2       15.95        4.63     30.77 o 
  -2  19   2       20.21       21.95     30.06 o 
   0  19   2       58.08       48.38     36.39 o 
   1  19   2      192.19      215.99     28.43 o 
   2  19   2       56.99       51.41     27.18 o 
   3  19   2      102.97      110.29     25.69 o 
  -2  20   2        4.31        5.39     32.72 o 
   0  20   2       18.59       10.33     49.17 o 
   1  20   2       40.10       24.33     30.72 o 
   2  20   2      140.94      142.98     28.54 o 
   1  21   2       73.62       76.10     36.59 o 
  -3 -19   3       67.81       78.40     57.65 o 
  -2 -19   3       59.58       57.84     65.70 o 
  -4 -18   3       29.21       22.53     44.06 o 
  -3 -18   3       40.35       39.00     42.80 o 
  -2 -18   3       31.61       35.18     47.86 o 
  -1 -18   3      189.97      204.64     37.84 o 
  -4 -17   3       51.13       75.94     43.45 o 
  -3 -17   3        4.36        4.77     41.52 o 
  -2 -17   3       12.54       16.17     38.57 o 
  -1 -17   3      346.39      359.14     38.89 o 
   0 -17   3       86.67       86.93     28.46 o 
  -5 -16   3       23.39       -1.52     36.29 o 
  -4 -16   3       70.16       59.82     42.72 o 
  -3 -16   3       81.95       78.18     34.03 o 
  -2 -16   3      160.05      159.18     34.91 o 
  -1 -16   3      461.53      467.99     39.02 o 
   0 -16   3      462.21      436.16     37.85 o 
   4 -16   3       19.12       19.65     40.79 o 
  -5 -15   3        2.22        2.37     20.11 o 
  -4 -15   3       28.48       24.94     19.78 o 
  -3 -15   3        8.98        2.97     33.10 o 
  -2 -15   3        3.90        6.51     32.19 o 
  -1 -15   3       56.40       39.98     32.56 o 
   0 -15   3       41.62       41.91     26.61 o 
   4 -15   3      286.03      291.80     32.53 o 
   5 -15   3       30.14       33.09     25.66 o 
  -5 -14   3       22.46       21.54     20.00 o 
  -4 -14   3      212.97      191.13     21.94 o 
  -3 -14   3      170.91      132.96     21.57 o 
  -2 -14   3       86.17       96.09     32.65 o 
  -1 -14   3       54.73       43.93     31.99 o 
   0 -14   3       29.41       29.34     26.24 o 
   1 -14   3      524.45      532.59     31.99 o 
   3 -14   3       95.52       85.02     32.91 o 
   4 -14   3      186.13      184.15     26.12 o 
   5 -14   3       15.01       -1.64     25.14 o 
  -6 -13   3       59.51       42.54     23.19 o 
  -5 -13   3      219.06      249.95     21.05 o 
  -4 -13   3      432.11      428.15     26.01 o 
  -3 -13   3       56.18       57.43     20.74 o 
  -2 -13   3       90.97      103.35     19.12 o 
  -1 -13   3      279.61      304.82     29.53 o 
   0 -13   3      248.79      226.45     28.46 o 
   1 -13   3      158.79      148.42     27.31 o 
   3 -13   3       69.55       66.10     25.21 o 
   4 -13   3      356.20      372.32     24.72 o 
   5 -13   3       68.74       75.84     25.01 o 
  -6 -12   3       63.61       53.31     25.19 o 
  -5 -12   3      152.20      126.10     20.22 o 
  -4 -12   3      194.51      197.89     20.22 o 
  -3 -12   3       79.58       67.02     15.39 o 
  -2 -12   3      255.22      266.76     21.90 o 
  -1 -12   3      103.52      105.47     21.66 o 
   0 -12   3       52.86       40.44     20.77 o 
   1 -12   3      270.73      261.42     18.28 o 
   3 -12   3       89.60       85.09     23.57 o 
   4 -12   3      351.71      336.76     22.02 o 
   5 -12   3       28.67       32.34     24.06 o 
  -6 -11   3       15.62       17.69     24.59 o 
  -5 -11   3       99.61       93.92     16.39 o 
  -4 -11   3      500.19      515.44     21.36 o 
  -3 -11   3      670.28      693.81     22.86 o 
  -2 -11   3      360.16      357.57     17.78 o 
  -1 -11   3      316.13      298.14     19.24 o 
   0 -11   3     1122.52     1150.68     34.01 o 
   1 -11   3      888.97      897.46     29.69 o 
   2 -11   3     1814.78     1757.99     49.98 o 
   3 -11   3      162.64      156.98     24.03 o 
   4 -11   3      130.74      142.98     21.69 o 
   5 -11   3        6.41       -2.81     19.61 o 
   6 -11   3       32.49       26.59     25.24 o 
  -6 -10   3        2.35      -22.01     24.35 o 
  -5 -10   3       32.67       14.29     15.81 o 
  -4 -10   3      458.51      503.86     21.38 o 
  -3 -10   3       18.10       21.87     14.38 o 
  -2 -10   3      126.88      124.18     15.41 o 
  -1 -10   3     1425.15     1482.95     29.83 o 
   0 -10   3     1527.60     1535.05     37.91 o 
   1 -10   3       88.23       84.77     20.73 o 
   2 -10   3      522.36      503.94     16.15 o 
   3 -10   3      198.81      201.61     21.80 o 
   4 -10   3      591.39      591.61     22.67 o 
   5 -10   3       52.49       47.00     19.78 o 
   6 -10   3        3.01        4.68     20.31 o 
  -6  -9   3      377.42      400.42     25.42 o 
  -5  -9   3       29.25       13.21     15.54 o 
  -4  -9   3      411.73      434.08     25.07 o 
  -3  -9   3      333.21      298.42     16.53 o 
  -2  -9   3      738.68      749.00     20.94 o 
  -1  -9   3       62.26       73.62     15.15 o 
   0  -9   3      784.17      755.74     30.65 o 
   1  -9   3      203.63      218.79     22.75 o 
   2  -9   3      237.53      252.51     14.72 o 
   3  -9   3     1359.21     1327.54     27.04 o 
   4  -9   3       80.79       78.68     18.95 o 
   5  -9   3       11.73        8.44     15.60 o 
   6  -9   3       86.82       89.74     20.72 o 
  -7  -8   3      111.89      106.82     25.51 o 
  -6  -8   3       41.90       36.39     19.74 o 
  -5  -8   3      172.96      155.73     18.32 o 
  -4  -8   3       88.51      108.47     18.55 o 
  -3  -8   3       44.43       45.10     14.43 o 
  -2  -8   3      798.49      834.45     21.86 o 
  -1  -8   3     1730.20     1777.19     31.33 o 
   0  -8   3      176.13      170.68     23.90 o 
   1  -8   3      178.09      174.31     18.41 o 
   2  -8   3      455.58      462.81     15.90 o 
   3  -8   3       41.69       43.09     14.70 o 
   4  -8   3      625.50      657.89     22.42 o 
   5  -8   3       17.23       16.21     19.05 o 
   6  -8   3       48.52       48.60     17.46 o 
  -7  -7   3       62.86       58.47     20.55 o 
  -6  -7   3      120.70      112.26     14.43 o 
  -5  -7   3       69.23       47.58     15.44 o 
  -4  -7   3       93.14       95.02     12.59 o 
  -3  -7   3       18.68       21.39     10.14 o 
  -2  -7   3      854.55      870.96     20.50 o 
  -1  -7   3      418.70      460.02     21.06 o 
   0  -7   3     1865.50     1809.34     95.10 o 
   1  -7   3     1015.70      971.39     25.75 o 
   2  -7   3     4262.08     4182.37     61.14 o 
   3  -7   3     1474.11     1437.27     26.98 o 
   4  -7   3      141.85      159.54     19.27 o 
   5  -7   3       26.57       10.18     18.98 o 
   6  -7   3        0.20       11.86     19.44 o 
  -7  -6   3       25.46       13.88     25.01 o 
  -6  -6   3       69.20       87.89     27.62 o 
  -5  -6   3      289.06      287.58     19.74 o 
  -4  -6   3      253.74      247.46     15.98 o 
  -3  -6   3      175.58      181.68     11.74 o 
  -2  -6   3      169.77      184.89     16.90 o 
  -1  -6   3      923.32      949.28     25.02 o 
   0  -6   3      140.11      154.86     15.72 o 
   1  -6   3     1657.90     1646.94     26.07 o 
   2  -6   3     1830.02     1767.92     54.71 o 
   3  -6   3      485.17      486.47     18.43 o 
   4  -6   3      348.10      350.61     20.04 o 
   5  -6   3      103.82       95.26     13.74 o 
   6  -6   3       12.40       -0.33     23.77 o 
  -7  -5   3       21.91       17.65     24.48 o 
  -6  -5   3       80.39       76.38     16.06 o 
  -5  -5   3      561.15      568.94     18.26 o 
  -4  -5   3      853.17      802.71     17.32 o 
  -3  -5   3      901.18      854.29     18.39 o 
  -2  -5   3     1110.00     1017.21     20.57 o 
  -1  -5   3      765.03      715.95     22.95 o 
   0  -5   3     1854.65     1887.11     83.05 o 
   1  -5   3      178.68      164.13     15.98 o 
   2  -5   3      933.28      883.54     17.25 o 
   3  -5   3      497.73      475.26     18.10 o 
   4  -5   3      281.11      300.59     21.61 o 
   5  -5   3      732.73      791.87     22.63 o 
   6  -5   3        4.28        6.48     13.70 o 
   7  -5   3       23.91        8.80     25.38 o 
  -7  -4   3        0.39        5.78     17.23 o 
  -6  -4   3        8.62       -0.62     15.65 o 
  -5  -4   3       11.80        9.97     14.86 o 
  -4  -4   3      289.28      284.59     12.35 o 
  -3  -4   3      627.80      627.12     20.13 o 
  -2  -4   3       26.54       39.32     16.05 o 
  -1  -4   3      662.93      656.12     23.03 o 
   0  -4   3     1537.45     1537.54     46.15 o 
   1  -4   3     3180.56     3084.29     46.04 o 
   2  -4   3      686.94      690.03     17.60 o 
   3  -4   3      560.35      571.06     18.53 o 
   4  -4   3       39.87       30.91      9.23 o 
   5  -4   3      134.03      135.36     12.48 o 
   6  -4   3      117.36      102.76     20.05 o 
   7  -4   3        4.05       -3.26     20.54 o 
  -7  -3   3       76.29       49.66     20.19 o 
  -6  -3   3       62.29       64.38     15.84 o 
  -5  -3   3      216.16      227.79     19.23 o 
  -4  -3   3      448.12      437.79     14.98 o 
  -3  -3   3     1921.96     1973.38     25.78 o 
  -2  -3   3      152.40      160.99     14.47 o 
  -1  -3   3     2438.19     2302.51     35.71 o 
   0  -3   3     4858.06     4741.98     54.39 o 
   1  -3   3      584.90      533.89     16.99 o 
   2  -3   3       28.44       40.87     10.62 o 
   3  -3   3      156.89      166.50     15.53 o 
   4  -3   3       49.26       50.32      9.22 o 
   5  -3   3      370.03      352.20     13.52 o 
   6  -3   3       26.32       25.65     13.86 o 
   7  -3   3       53.38       36.35     20.79 o 
  -7  -2   3       62.20       49.62     20.13 o 
  -6  -2   3       94.81      101.70     19.67 o 
  -5  -2   3      344.55      323.14     14.95 o 
  -4  -2   3      247.72      259.90     15.54 o 
  -3  -2   3       34.86       38.75     13.00 o 
  -2  -2   3     2456.88     2391.44     29.37 o 
  -1  -2   3     5941.70     5817.15    253.67 o 
   0  -2   3     5480.28     5449.11     67.72 o 
   1  -2   3     6317.11     6645.90     52.38 o 
   2  -2   3     2610.50     2625.83     25.17 o 
   3  -2   3      231.62      241.31     13.06 o 
   4  -2   3      258.60      263.21     11.72 o 
   5  -2   3      114.56      108.03     11.24 o 
   6  -2   3       36.18       25.55     13.83 o 
   7  -2   3      137.23      112.34     18.50 o 
  -7  -1   3      147.05      155.91     20.33 o 
  -6  -1   3      828.29      838.14     61.48 o 
  -5  -1   3      285.83      300.32     14.62 o 
  -4  -1   3       74.42       75.84     14.34 o 
  -3  -1   3     2090.49     1959.61     64.65 o 
  -2  -1   3      157.95      164.51     16.84 o 
  -1  -1   3     2626.48     2454.26     61.33 o 
   0  -1   3     1012.36      953.88     31.31 o 
   1  -1   3      284.26      299.33     18.18 o 
   2  -1   3     4524.68     4721.63     51.96 o 
   3  -1   3      598.20      634.52     14.23 o 
   4  -1   3      158.78      140.81      9.91 o 
   5  -1   3      129.96      140.06     15.58 o 
   6  -1   3      235.41      258.16     13.47 o 
   7  -1   3       51.19       28.88     20.58 o 
  -7   0   3       31.98       11.20     19.98 o 
  -6   0   3       94.21      101.75     16.25 o 
  -5   0   3      892.83      914.03     22.09 o 
  -4   0   3       79.45       91.99     14.81 o 
  -3   0   3      247.19      229.07     14.79 o 
  -2   0   3        4.96       20.57     15.55 o 
  -1   0   3     1722.18     1637.74     31.70 o 
   0   0   3      115.37       91.86     19.37 o 
   1   0   3       15.18        6.58     14.59 o 
   2   0   3     4062.64     4123.56     55.42 o 
   3   0   3        7.38        1.76     10.46 o 
   4   0   3      259.90      246.53     11.52 o 
   5   0   3      229.68      228.05     14.03 o 
   6   0   3       16.98       11.91     12.25 o 
   7   0   3        0.73        4.91     20.12 o 
  -7   1   3      146.60      145.32     18.11 o 
  -6   1   3      829.96      838.37     36.82 o 
  -5   1   3      284.79      311.70     19.55 o 
  -4   1   3       70.09       70.90     10.39 o 
  -3   1   3     2073.30     1900.80     24.35 o 
  -2   1   3      152.27      160.47     12.61 o 
  -1   1   3     2631.13     2464.28     36.96 o 
   0   1   3     1023.05      952.07     51.83 o 
   1   1   3      288.32      312.40     18.52 o 
   2   1   3     4493.50     4588.28     92.72 o 
   3   1   3      595.10      627.85     22.07 o 
   4   1   3      154.81      157.66     11.02 o 
   5   1   3      130.00      141.54     15.58 o 
   6   1   3      229.63      265.46     13.36 o 
   7   1   3       52.75       26.36     14.59 o 
  -7   2   3       63.64       46.26     20.08 o 
  -6   2   3       95.37       87.68     13.97 o 
  -5   2   3      346.39      343.26     16.77 o 
  -4   2   3      254.95      258.21     13.40 o 
  -3   2   3       34.91       37.15     11.22 o 
  -2   2   3     2481.84     2452.77     30.57 o 
  -1   2   3     5933.90     5616.49     51.98 o 
   0   2   3     5488.63     5360.24     56.64 o 
   1   2   3     6297.01     6692.43    276.05 o 
   2   2   3     2635.47     2662.40     29.12 o 
   3   2   3      230.57      250.63     13.09 o 
   4   2   3      262.96      253.80     10.59 o 
   5   2   3      112.41      108.98     12.24 o 
   6   2   3       35.27       29.55     13.96 o 
   7   2   3      137.18      118.65     18.15 o 
  -7   3   3       77.58       81.92     24.70 o 
  -6   3   3       61.23       38.35     19.31 o 
  -5   3   3      209.44      213.84     19.06 o 
  -4   3   3      435.44      429.10     16.66 o 
  -3   3   3     1927.88     1879.84     25.57 o 
  -2   3   3      166.18      181.79     16.63 o 
  -1   3   3     2424.71     2191.35     68.12 o 
   0   3   3     4855.52     4726.16     52.77 o 
   1   3   3      593.44      551.19     22.16 o 
   2   3   3       33.28       54.33     11.99 o 
   3   3   3      163.21      189.08     11.18 o 
   4   3   3       49.38       46.50      8.55 o 
   5   3   3      373.82      348.44     13.38 o 
   6   3   3       26.74       23.52     13.87 o 
   7   3   3       51.84       33.39     16.12 o 
  -7   4   3        0.50       -5.29     14.14 o 
  -6   4   3        8.61        7.68     19.13 o 
  -5   4   3       12.91        7.17     14.94 o 
  -4   4   3      291.06      283.79     12.26 o 
  -3   4   3      632.89      618.87     24.65 o 
  -2   4   3       28.51       31.55     11.54 o 
  -1   4   3      680.47      680.81     21.37 o 
   0   4   3     1537.73     1514.50     31.71 o 
   1   4   3     3203.69     3233.84     39.22 o 
   2   4   3      682.00      668.68     18.47 o 
   3   4   3      558.96      569.42     13.45 o 
   4   4   3       38.70       36.96     10.21 o 
   5   4   3      132.02      119.38     12.47 o 
   6   4   3      118.79      109.98     12.94 o 
   7   4   3        3.87        2.11     17.83 o 
  -7   5   3       23.18       25.28     17.47 o 
  -6   5   3       81.46       71.89     13.92 o 
  -5   5   3      562.53      596.39     21.22 o 
  -4   5   3      853.71      809.03     52.90 o 
  -3   5   3      898.60      871.34     20.20 o 
  -2   5   3     1121.48     1055.09     23.52 o 
  -1   5   3      770.84      696.51     22.90 o 
   0   5   3     1854.62     1932.26     36.57 o 
   1   5   3      192.71      168.73     17.76 o 
   2   5   3      934.48      903.89     19.59 o 
   3   5   3      497.06      493.60     14.37 o 
   4   5   3      290.40      296.22     13.61 o 
   5   5   3      735.55      719.77     15.04 o 
   6   5   3        4.33        0.50     12.34 o 
   7   5   3       24.58       24.57     20.72 o 
  -7   6   3       25.55       14.80     17.70 o 
  -6   6   3       69.90       67.48     14.06 o 
  -5   6   3      293.66      310.31     16.68 o 
  -4   6   3      257.24      248.69     15.83 o 
  -3   6   3      175.55      185.89     13.31 o 
  -2   6   3      176.48      170.28     16.96 o 
  -1   6   3      903.26      867.10     22.76 o 
   0   6   3      140.68      154.27     16.25 o 
   1   6   3     1637.22     1682.17     38.26 o 
   2   6   3     1809.69     1814.71     25.41 o 
   3   6   3      485.24      464.89     14.02 o 
   4   6   3      351.03      345.11     14.51 o 
   5   6   3      107.87       90.08     13.60 o 
   6   6   3       12.78       15.01     16.66 o 
  -7   7   3       64.59       55.12     14.68 o 
  -6   7   3      121.73      108.00     12.87 o 
  -5   7   3       74.08       76.86     18.85 o 
  -4   7   3       88.03       96.96     12.56 o 
  -3   7   3       20.54       20.23     10.04 o 
  -2   7   3      844.36      861.10     21.85 o 
  -1   7   3      432.82      471.85     21.15 o 
   0   7   3     1839.17     1844.78     37.81 o 
   1   7   3     1009.27     1016.82     32.32 o 
   2   7   3     4261.21     4159.49    141.83 o 
   3   7   3     1470.56     1466.36     17.25 o 
   4   7   3      138.30      149.63     13.60 o 
   5   7   3       24.41       17.06     15.38 o 
   6   7   3        0.18        5.51     15.02 o 
  -7   8   3      110.17      108.52     18.22 o 
  -6   8   3       41.97       56.88     13.90 o 
  -5   8   3      170.99      153.60     19.43 o 
  -4   8   3       92.30      105.36     18.55 o 
  -3   8   3       45.22       48.52     11.84 o 
  -2   8   3      810.22      825.21     21.50 o 
  -1   8   3     1707.18     1771.05     31.88 o 
   0   8   3      175.61      172.05     24.34 o 
   1   8   3      181.20      185.22     16.27 o 
   2   8   3      453.42      443.18     17.63 o 
   3   8   3       42.14       44.86     11.90 o 
   4   8   3      619.89      641.82     19.26 o 
   5   8   3       16.22        9.82     12.11 o 
   6   8   3       48.11       32.88     20.04 o 
  -6   9   3      375.08      408.59     20.86 o 
  -5   9   3       29.72       20.24     13.40 o 
  -4   9   3      410.50      460.11     20.75 o 
  -3   9   3      334.47      314.83     14.38 o 
  -2   9   3      732.82      764.23     20.96 o 
  -1   9   3       65.43       67.50     15.37 o 
   0   9   3      759.23      714.73     30.15 o 
   1   9   3      205.23      219.54     16.11 o 
   2   9   3      233.45      240.71     13.65 o 
   3   9   3     1341.64     1305.00     19.01 o 
   4   9   3       81.41       80.17     13.45 o 
   5   9   3       11.96        4.63     13.68 o 
   6   9   3       84.04       90.42     24.76 o 
  -6  10   3        2.48        8.10     17.10 o 
  -5  10   3       32.28       25.23     12.15 o 
  -4  10   3      461.22      499.17     14.37 o 
  -3  10   3       18.53       12.63     14.38 o 
  -2  10   3      122.46      120.45     11.17 o 
  -1  10   3     1413.10     1445.28     24.55 o 
   0  10   3     1530.91     1561.11     38.54 o 
   1  10   3       84.12       74.60     14.68 o 
   2  10   3      514.77      475.81     14.52 o 
   3  10   3      199.19      213.81     16.16 o 
   4  10   3      588.48      602.78     21.34 o 
   5  10   3       53.98       37.38     15.94 o 
   6  10   3        3.03        1.08     17.31 o 
  -6  11   3       16.98       20.61     20.05 o 
  -5  11   3       95.48       84.18     16.17 o 
  -4  11   3      500.02      496.56     17.46 o 
  -3  11   3      669.02      684.39     18.40 o 
  -2  11   3      365.11      372.63     15.96 o 
  -1  11   3      319.65      308.95     17.17 o 
   0  11   3     1115.51     1055.17     34.09 o 
   1  11   3      896.98      905.44     21.24 o 
   2  11   3     1820.97     1797.44     52.28 o 
   3  11   3      152.30      145.51     19.13 o 
   4  11   3      136.04      140.87     19.57 o 
   5  11   3        7.33       -4.96     16.10 o 
   6  11   3       32.29       27.04     25.09 o 
  -6  12   3       63.04       50.61     20.55 o 
  -5  12   3      149.90      122.63     14.59 o 
  -4  12   3      195.48      206.11     16.37 o 
  -3  12   3       80.68       62.29     12.07 o 
  -2  12   3      259.78      259.34     14.74 o 
  -1  12   3      106.17      100.32     14.35 o 
   0  12   3       53.28       41.39     20.40 o 
   1  12   3      271.20      269.93     16.66 o 
   2  12   3      889.52      920.71     23.92 o 
   3  12   3       89.00       90.43     15.62 o 
   4  12   3      345.66      347.41     20.85 o 
   5  12   3       27.87       10.02     19.73 o 
   6  12   3        3.57       -4.02     17.94 o 
  -6  13   3       58.98       38.68     18.26 o 
  -5  13   3      217.41      234.44     18.06 o 
  -4  13   3      430.28      421.65     17.75 o 
  -3  13   3       55.67       57.55     13.44 o 
  -2  13   3       89.35      101.19     18.76 o 
  -1  13   3      287.24      319.22     21.63 o 
   0  13   3      249.80      229.51     27.92 o 
   1  13   3      168.56      166.29     19.34 o 
   2  13   3     1620.86     1612.11     23.91 o 
   3  13   3       70.03       67.01     15.63 o 
   4  13   3      360.51      355.16     21.23 o 
   5  13   3       67.53       78.62     24.71 o 
  -5  14   3       23.74       13.24     17.44 o 
  -4  14   3      212.94      182.35     14.70 o 
  -3  14   3      170.37      132.91     16.16 o 
  -2  14   3       89.42       91.52     16.53 o 
  -1  14   3       51.94       36.68     18.64 o 
   0  14   3       29.29       25.86     20.13 o 
   1  14   3      519.17      524.72     22.27 o 
   2  14   3      390.70      395.00     21.33 o 
   3  14   3       96.25       85.03     19.45 o 
   4  14   3      187.49      184.24     17.20 o 
   5  14   3       15.04       34.37     24.66 o 
  -5  15   3        1.50        5.45     17.48 o 
  -4  15   3       30.59       22.60     16.18 o 
  -3  15   3        9.96        9.60     16.50 o 
  -2  15   3        2.65        6.82     16.18 o 
  -1  15   3       51.85       33.59     22.52 o 
   0  15   3       43.62       40.26     20.67 o 
   1  15   3      584.24      594.18     23.01 o 
   2  15   3     1327.59     1285.67     44.11 o 
   3  15   3       37.90       32.04     19.05 o 
   4  15   3      283.21      284.66     25.30 o 
   5  15   3       31.25       13.95     25.65 o 
  -5  16   3       23.90       14.05     20.90 o 
  -4  16   3       68.62       55.62     20.08 o 
  -3  16   3       82.19       61.85     17.28 o 
  -2  16   3      156.82      139.07     18.78 o 
  -1  16   3      470.70      463.22     39.09 o 
   0  16   3      461.47      458.69     24.67 o 
   1  16   3      395.08      382.31     21.74 o 
   2  16   3       11.54        4.65     15.71 o 
   3  16   3       45.35       23.36     16.12 o 
   4  16   3       20.17        8.35     24.57 o 
  -4  17   3       52.94       58.97     21.79 o 
  -3  17   3        4.82        5.92     19.41 o 
  -2  17   3       13.62        7.88     19.37 o 
  -1  17   3      344.24      342.79     27.10 o 
   0  17   3       90.49       93.81     21.75 o 
   1  17   3       89.12       98.79     21.90 o 
   2  17   3      140.52      142.38     20.40 o 
   3  17   3       18.43       19.75     17.11 o 
   4  17   3       39.20       35.94     25.22 o 
  -4  18   3       28.75       22.64     20.84 o 
  -3  18   3       40.48       33.48     22.79 o 
  -2  18   3       30.79       25.25     25.12 o 
  -1  18   3      194.59      187.44     28.03 o 
   0  18   3       31.14       28.41     24.12 o 
   1  18   3      134.41      119.24     22.49 o 
   2  18   3       97.80       94.04     24.68 o 
   3  18   3       43.25       47.79     20.37 o 
  -3  19   3       68.00       65.44     25.15 o 
  -2  19   3       60.54       47.36     26.72 o 
  -1  19   3       12.40       10.52     34.24 o 
   0  19   3       74.18      108.34     30.78 o 
   1  19   3        4.10        8.51     26.41 o 
   2  19   3       29.87       24.09     24.99 o 
   3  19   3      165.89      170.59     26.48 o 
  -2  20   3       15.19       15.22     41.44 o 
   0  20   3      187.55      171.28     32.19 o 
   1  20   3       27.32       25.38     24.99 o 
   2  20   3       16.04       12.59     25.30 o 
   0  21   3       44.52       37.55     37.96 o 
   1  21   3       76.78       54.85     32.05 o 
  -2 -20   4      114.12      115.91     58.19 o 
  -1 -20   4       82.72       69.54     36.68 o 
  -3 -19   4       39.07       29.39     44.10 o 
  -2 -19   4      136.00      151.43     51.16 o 
  -1 -19   4       24.38       33.34     49.23 o 
  -4 -18   4       86.22       95.81     45.13 o 
  -3 -18   4       12.97        4.32     34.55 o 
  -2 -18   4       45.21       47.08     34.60 o 
  -1 -18   4       58.99       42.11     34.62 o 
   0 -18   4       17.30       13.91     28.00 o 
  -4 -17   4      292.91      321.48     45.92 o 
  -3 -17   4       14.35       16.93     41.37 o 
  -2 -17   4        0.09        7.44     33.38 o 
  -1 -17   4       79.71       77.62     34.23 o 
   0 -17   4       85.76      118.69     34.27 o 
  -5 -16   4       38.92       15.78     21.08 o 
  -4 -16   4       14.21        8.01     24.33 o 
  -3 -16   4       15.17        5.43     27.78 o 
  -2 -16   4       11.31        8.14     32.92 o 
  -1 -16   4      126.61      109.82     28.13 o 
   0 -16   4       24.56       19.10     26.65 o 
   1 -16   4      155.25      153.65     28.46 o 
   4 -16   4      127.35      140.88     53.70 o 
  -5 -15   4       40.07       30.79     24.99 o 
  -4 -15   4       71.43       84.83     23.07 o 
  -3 -15   4       48.47       43.66     19.57 o 
  -2 -15   4       55.52       39.87     32.77 o 
  -1 -15   4      120.35       98.20     33.21 o 
   0 -15   4        8.89       -0.37     26.24 o 
   1 -15   4       59.13       46.71     19.75 o 
   4 -15   4       47.93       47.71     32.37 o 
  -5 -14   4       24.68       32.75     24.44 o 
  -4 -14   4       26.60       28.81     19.57 o 
  -3 -14   4       22.15       15.44     18.92 o 
  -2 -14   4      147.42      148.20     23.90 o 
  -1 -14   4      204.70      199.01     33.98 o 
   0 -14   4      148.65      146.05     32.71 o 
   1 -14   4      518.31      501.60     30.84 o 
   3 -14   4       19.64       19.31     37.11 o 
   4 -14   4      197.92      212.23     31.11 o 
   5 -14   4        3.60        9.26     27.27 o 
  -6 -13   4       15.73        2.31     20.83 o 
  -5 -13   4       24.36       21.25     19.63 o 
  -4 -13   4       40.89       48.48     19.48 o 
  -3 -13   4      356.49      388.24     21.42 o 
  -2 -13   4        9.19        9.45     18.28 o 
  -1 -13   4       78.12       83.81     26.42 o 
   0 -13   4     1096.15     1103.14     36.58 o 
   1 -13   4      546.24      567.04     30.71 o 
   2 -13   4       46.25       36.88     26.87 o 
   3 -13   4      127.27      119.41     24.82 o 
   4 -13   4      141.51      127.74     22.91 o 
   5 -13   4       19.13       25.69     24.51 o 
  -6 -12   4       45.65       33.12     24.99 o 
  -5 -12   4      280.67      261.33     29.85 o 
  -4 -12   4      365.95      353.26     21.03 o 
  -3 -12   4      162.45      152.89     19.28 o 
  -2 -12   4      102.12       76.60     18.64 o 
  -1 -12   4      350.57      361.66     20.04 o 
   0 -12   4      671.31      710.73     28.74 o 
   1 -12   4      111.58      123.04     16.08 o 
   2 -12   4      115.10      135.00     26.68 o 
   3 -12   4       65.53       47.13     23.38 o 
   4 -12   4      546.84      517.42     23.86 o 
   5 -12   4       16.70        9.97     24.19 o 
  -6 -11   4      133.78      133.63     25.35 o 
  -5 -11   4      299.06      305.26     20.94 o 
  -4 -11   4      295.22      318.90     20.56 o 
  -3 -11   4      705.08      740.32     22.79 o 
  -2 -11   4       79.58       74.51     16.16 o 
  -1 -11   4        3.10        6.47     15.42 o 
   0 -11   4      239.28      242.37     22.99 o 
   1 -11   4      178.21      194.30     22.36 o 
   2 -11   4      771.34      790.84     21.21 o 
   3 -11   4     1619.45     1651.78     35.59 o 
   4 -11   4      284.64      282.37     21.28 o 
   5 -11   4       26.30       22.87     24.04 o 
   6 -11   4       27.88       23.85     25.48 o 
  -6 -10   4       35.18       31.54     24.25 o 
  -5 -10   4       44.46       16.16     19.46 o 
  -4 -10   4     1255.69     1322.58     25.28 o 
  -3 -10   4      311.04      291.26     17.04 o 
  -2 -10   4       15.60       17.85     14.18 o 
  -1 -10   4      104.90       96.65     16.49 o 
   0 -10   4       11.88        6.19     13.98 o 
   1 -10   4      388.10      391.46     24.22 o 
   2 -10   4      172.77      156.87     14.80 o 
   3 -10   4      511.58      530.38     24.69 o 
   4 -10   4      407.83      392.44     21.82 o 
   5 -10   4       49.83       56.25     19.78 o 
   6 -10   4       42.60       31.24     20.80 o 
  -6  -9   4      131.05      115.28     24.41 o 
  -5  -9   4       13.75       12.70     13.40 o 
  -4  -9   4      889.97      933.94     22.94 o 
  -3  -9   4       51.56       50.37     12.16 o 
  -2  -9   4     1219.51     1208.30     23.82 o 
  -1  -9   4      346.51      308.79     18.85 o 
   0  -9   4      312.49      339.50     21.91 o 
   1  -9   4      756.30      817.72     23.79 o 
   2  -9   4      578.69      574.91     17.77 o 
   3  -9   4      276.37      283.12     20.48 o 
   4  -9   4      127.51      128.50     19.52 o 
   5  -9   4      137.31      148.19     20.38 o 
   6  -9   4       57.28       49.39     24.96 o 
  -7  -8   4      134.70      127.53     21.25 o 
  -6  -8   4       55.20       42.22     16.38 o 
  -5  -8   4      573.66      573.67     18.70 o 
  -4  -8   4      511.37      551.34     20.92 o 
  -3  -8   4        7.19        5.40     14.01 o 
  -2  -8   4      248.30      253.69     16.52 o 
  -1  -8   4      380.24      373.71     18.92 o 
   0  -8   4     1587.30     1634.71     72.19 o 
   1  -8   4      466.15      463.00     18.31 o 
   2  -8   4     1177.06     1183.60     20.13 o 
   3  -8   4      374.24      361.73     17.90 o 
   4  -8   4       82.52       68.83     18.79 o 
   5  -8   4      251.50      219.95     20.59 o 
   6  -8   4       38.84       27.38     20.20 o 
  -7  -7   4      179.03      159.92     21.40 o 
  -6  -7   4      103.74       74.10     16.32 o 
  -5  -7   4      693.95      732.81     44.31 o 
  -4  -7   4      343.40      335.68     15.07 o 
  -3  -7   4      227.03      216.09     13.44 o 
  -2  -7   4      142.67      124.74     13.22 o 
  -1  -7   4      155.21      161.78     18.77 o 
   0  -7   4       49.80       52.75     17.67 o 
   1  -7   4     1019.22     1044.01     20.38 o 
   2  -7   4      225.76      235.88     14.31 o 
   3  -7   4      540.46      540.67     18.95 o 
   4  -7   4      336.93      317.66     17.89 o 
   5  -7   4      124.10      119.31     16.39 o 
   6  -7   4        0.10        1.36     24.10 o 
  -7  -6   4      210.50      226.84     34.15 o 
  -6  -6   4       31.20       27.26     15.99 o 
  -5  -6   4      226.41      211.92     19.50 o 
  -4  -6   4       84.78       76.67     12.17 o 
  -3  -6   4      136.86      132.54     12.60 o 
  -2  -6   4      114.19      123.39     13.76 o 
  -1  -6   4     2130.67     2156.32     30.59 o 
   0  -6   4      321.52      345.33     20.00 o 
   1  -6   4      543.03      575.34     18.62 o 
   2  -6   4     2340.83     2332.43     66.51 o 
   3  -6   4       11.93       15.84     14.06 o 
   4  -6   4      711.28      742.38     22.36 o 
   5  -6   4        3.72       -1.90     15.44 o 
   6  -6   4       40.66       36.54     19.57 o 
  -7  -5   4      155.25      148.80     23.35 o 
  -6  -5   4      167.33      158.46     19.94 o 
  -5  -5   4      399.84      409.38     20.29 o 
  -4  -5   4      149.07      143.74     12.85 o 
  -3  -5   4      488.52      443.71     17.46 o 
  -2  -5   4      144.46      140.87     16.70 o 
  -1  -5   4      701.97      693.02     20.14 o 
   0  -5   4     3602.68     3480.18     40.16 o 
   1  -5   4       35.58       34.18     13.28 o 
   2  -5   4     2330.54     2289.25     39.94 o 
   3  -5   4      767.86      780.55     19.98 o 
   4  -5   4      181.84      189.98     14.23 o 
   5  -5   4      174.52      169.99     16.48 o 
   6  -5   4        8.91       -0.09     23.96 o 
  -7  -4   4      103.62       79.75     20.51 o 
  -6  -4   4       26.49       29.52     19.23 o 
  -5  -4   4       46.72       48.33     13.17 o 
  -4  -4   4      215.46      196.88     13.14 o 
  -3  -4   4     1204.21     1124.27     45.75 o 
  -2  -4   4      104.85       79.11     16.47 o 
  -1  -4   4      383.78      370.20     16.89 o 
   0  -4   4      935.22      976.70     25.39 o 
   1  -4   4     3280.14     3226.22     35.26 o 
   2  -4   4     1143.46     1141.15     23.60 o 
   3  -4   4      201.90      204.62     13.54 o 
   4  -4   4      644.02      685.29     21.61 o 
   5  -4   4      419.90      402.98     15.79 o 
   6  -4   4       53.48       41.00     16.81 o 
   7  -4   4       36.18       43.02     25.22 o 
  -7  -3   4      114.56      115.17     22.01 o 
  -6  -3   4      520.45      504.19     16.15 o 
  -5  -3   4       99.28      122.27     15.25 o 
  -4  -3   4      364.98      337.87     16.59 o 
  -3  -3   4      467.90      469.64     17.67 o 
  -2  -3   4      416.85      424.97     16.75 o 
  -1  -3   4     2461.53     2383.18     31.97 o 
   0  -3   4      529.21      535.22     19.89 o 
   1  -3   4     9910.68     9806.69    285.62 o 
   2  -3   4     3270.33     3262.93     31.76 o 
   3  -3   4      361.60      360.44     16.86 o 
   4  -3   4      225.51      194.99     13.34 o 
   5  -3   4      173.65      169.77     14.26 o 
   6  -3   4      171.70      183.74     14.89 o 
   7  -3   4       77.12       74.11     21.07 o 
  -7  -2   4       41.41       13.82     21.92 o 
  -6  -2   4      124.01      131.27     19.72 o 
  -5  -2   4      153.21      173.21     15.63 o 
  -4  -2   4      185.76      166.81     13.66 o 
  -3  -2   4     3068.53     3295.99     65.82 o 
  -2  -2   4      583.00      618.86     18.30 o 
  -1  -2   4     8661.78     8941.97    281.96 o 
   0  -2   4     3641.31     3690.44     69.40 o 
   1  -2   4     1426.78     1370.05     25.35 o 
   2  -2   4     3587.99     3659.70     96.79 o 
   3  -2   4       51.76       67.90     14.43 o 
   4  -2   4      255.49      226.83     13.62 o 
   5  -2   4      330.87      342.81     17.21 o 
   6  -2   4       74.25       77.60     24.03 o 
   7  -2   4       41.52       30.11     25.31 o 
  -7  -1   4      249.31      231.75     18.47 o 
  -6  -1   4       42.56       34.33     20.42 o 
  -5  -1   4        4.33        1.83     18.16 o 
  -4  -1   4      255.11      261.16     14.58 o 
  -3  -1   4     1346.77     1416.25     21.62 o 
  -2  -1   4      432.49      400.02     18.43 o 
  -1  -1   4    14258.33    14822.76     76.07 o 
   0  -1   4     2148.18     2234.87     35.12 o 
   1  -1   4     1213.15     1205.40     36.96 o 
   2  -1   4     1441.62     1466.66     39.45 o 
   3  -1   4      170.85      192.29     15.51 o 
   4  -1   4      262.91      270.44     15.97 o 
   5  -1   4      253.89      279.36     14.72 o 
   6  -1   4        1.94        5.02     13.66 o 
   7  -1   4       12.34       33.24     24.68 o 
  -7   0   4       66.76       67.34     19.86 o 
  -6   0   4      257.32      276.31     29.43 o 
  -5   0   4      176.60      173.59     18.97 o 
  -4   0   4       13.99       16.02     11.47 o 
  -3   0   4      259.35      226.01     12.89 o 
  -2   0   4      248.36      245.28     13.48 o 
  -1   0   4     8285.68     8400.31     57.42 o 
   0   0   4     1779.47     1759.20     32.47 o 
   1   0   4     1701.12     1670.73     39.76 o 
   2   0   4      436.71      425.78     15.77 o 
   3   0   4      875.12      907.49     17.09 o 
   4   0   4       99.73       96.47     12.48 o 
   5   0   4       16.50       22.14     15.34 o 
   6   0   4       23.33       22.16     15.82 o 
   7   0   4        8.88        1.73     20.44 o 
  -7   1   4      248.54      241.47     18.52 o 
  -6   1   4       42.82       25.56     15.73 o 
  -5   1   4        3.50       -4.16     14.83 o 
  -4   1   4      264.92      272.43     15.58 o 
  -3   1   4     1357.70     1441.78     41.31 o 
  -2   1   4      432.69      387.68     18.24 o 
  -1   1   4    14199.87    15096.59     76.13 o 
   0   1   4     2147.94     2259.67     66.82 o 
   1   1   4     1213.72     1217.31     25.54 o 
   2   1   4     1467.80     1431.74     17.90 o 
   3   1   4      168.64      183.10     13.01 o 
   4   1   4      265.17      275.86     12.28 o 
   5   1   4      251.62      288.58     14.69 o 
   6   1   4        1.67       15.40     15.85 o 
   7   1   4       12.37        3.12     25.12 o 
  -7   2   4       40.67        6.62     24.47 o 
  -6   2   4      123.01      116.69     19.67 o 
  -5   2   4      151.60      162.56     15.74 o 
  -4   2   4      188.77      185.67     15.08 o 
  -3   2   4     3061.72     3161.26     45.39 o 
  -2   2   4      574.44      604.25     16.75 o 
  -1   2   4     8710.45     9372.71    415.66 o 
   0   2   4     3639.51     3558.91     54.32 o 
   1   2   4     1451.63     1407.85     46.56 o 
   2   2   4     3555.62     3617.00     34.71 o 
   3   2   4       49.97       62.98     14.38 o 
   4   2   4      256.23      237.70     12.07 o 
   5   2   4      337.00      355.72     17.42 o 
   6   2   4       75.87       57.60     16.37 o 
   7   2   4       40.67       26.19     20.66 o 
  -7   3   4      117.28      127.17     20.63 o 
  -6   3   4      521.09      490.05     16.36 o 
  -5   3   4      103.09      111.45     13.39 o 
  -4   3   4      368.03      352.59     16.24 o 
  -3   3   4      479.14      474.07     15.83 o 
  -2   3   4      429.58      439.41     22.77 o 
  -1   3   4     2445.77     2466.03     88.12 o 
   0   3   4      520.24      546.88     22.20 o 
   1   3   4     9865.63    10023.81    139.99 o 
   2   3   4     3275.77     3187.99     24.58 o 
   3   3   4      364.61      391.16     16.55 o 
   4   3   4      220.57      209.87     15.39 o 
   5   3   4      172.29      159.64     16.23 o 
   6   3   4      173.13      176.48     16.90 o 
   7   3   4       79.45       76.19     25.44 o 
  -7   4   4      102.55       73.93     20.57 o 
  -6   4   4       27.34       33.95     19.28 o 
  -5   4   4       48.71       26.05     18.64 o 
  -4   4   4      218.22      206.57     15.30 o 
  -3   4   4     1199.64     1164.98     21.73 o 
  -2   4   4      105.63       82.59     16.48 o 
  -1   4   4      389.12      380.09     16.94 o 
   0   4   4      932.73      953.61     23.55 o 
   1   4   4     3270.45     3188.05     35.03 o 
   2   4   4     1142.64     1129.91     19.22 o 
   3   4   4      201.45      216.86     15.32 o 
   4   4   4      652.47      666.08     18.38 o 
   5   4   4      420.67      402.07     15.44 o 
   6   4   4       53.61       54.06     20.74 o 
   7   4   4       34.95       24.89     18.05 o 
  -7   5   4      156.28      160.53     25.35 o 
  -6   5   4      172.61      179.33     18.72 o 
  -5   5   4      404.61      407.47     17.46 o 
  -4   5   4      146.16      148.94     11.22 o 
  -3   5   4      494.63      485.57     15.63 o 
  -2   5   4      141.27      131.92     16.55 o 
  -1   5   4      705.68      677.28     18.89 o 
   0   5   4     3598.69     3626.72     41.85 o 
   1   5   4       34.52       30.44     13.47 o 
   2   5   4     2330.76     2340.59     78.29 o 
   3   5   4      764.01      802.30     19.45 o 
   4   5   4      175.93      199.03     14.02 o 
   5   5   4      176.43      178.77     14.25 o 
   6   5   4        7.52       11.19     19.39 o 
  -7   6   4      210.00      246.56     25.71 o 
  -6   6   4       30.37       25.17     15.86 o 
  -5   6   4      221.51      205.04     19.46 o 
  -4   6   4       81.62       73.72     14.57 o 
  -3   6   4      138.17      138.43     14.94 o 
  -2   6   4      109.45      125.07     16.02 o 
  -1   6   4     2143.67     2220.64     32.31 o 
   0   6   4      323.58      322.81     19.96 o 
   1   6   4      557.95      581.67     21.70 o 
   2   6   4     2351.34     2272.60     56.76 o 
   3   6   4       10.89       20.68     13.95 o 
   4   6   4      707.64      710.38     16.74 o 
   5   6   4        3.33        3.06     13.30 o 
   6   6   4       41.77       32.82     19.84 o 
  -7   7   4      177.43      142.51     16.71 o 
  -6   7   4      103.94      101.30     16.33 o 
  -5   7   4      691.31      703.77     19.20 o 
  -4   7   4      338.89      346.03     16.86 o 
  -3   7   4      221.27      204.40     13.36 o 
  -2   7   4      147.50      138.84     15.67 o 
  -1   7   4      159.06      178.04     17.34 o 
   0   7   4       55.66       57.23     17.78 o 
   1   7   4     1013.94     1022.13     23.60 o 
   2   7   4      236.79      260.37     16.24 o 
   3   7   4      540.33      516.37     14.18 o 
   4   7   4      343.90      321.38     16.81 o 
   5   7   4      128.07      122.46     16.36 o 
   6   7   4        0.18      -11.31     19.88 o 
  -7   8   4      135.44      102.05     16.58 o 
  -6   8   4       55.23       61.38     19.59 o 
  -5   8   4      567.46      566.63     18.56 o 
  -4   8   4      519.82      537.06     21.75 o 
  -3   8   4        7.94        1.34     11.52 o 
  -2   8   4      255.36      269.25     16.60 o 
  -1   8   4      394.48      368.32     18.87 o 
   0   8   4     1594.10     1654.51     32.72 o 
   1   8   4      472.07      449.87     25.46 o 
   2   8   4     1167.42     1210.62     46.53 o 
   3   8   4      377.41      377.65     16.78 o 
   4   8   4       79.98       57.91     15.48 o 
   5   8   4      257.48      236.49     17.12 o 
   6   8   4       37.88       19.11     20.11 o 
  -6   9   4      130.57       97.72     20.04 o 
  -5   9   4       11.34        8.03     15.56 o 
  -4   9   4      884.29      877.21     44.69 o 
  -3   9   4       51.71       46.36     12.08 o 
  -2   9   4     1225.15     1253.22     23.74 o 
  -1   9   4      347.15      317.56     18.94 o 
   0   9   4      314.52      354.68     22.05 o 
   1   9   4      756.07      784.28     28.34 o 
   2   9   4      594.77      604.27     18.23 o 
   3   9   4      276.60      266.97     16.45 o 
   4   9   4      130.61      125.24     19.15 o 
   5   9   4      135.15      164.10     16.64 o 
   6   9   4       57.42       51.48     20.24 o 
  -6  10   4       35.42       29.94     19.82 o 
  -5  10   4       44.30       15.44     19.31 o 
  -4  10   4     1247.00     1295.33     24.93 o 
  -3  10   4      310.31      279.62     18.37 o 
  -2  10   4       15.49       18.72     11.55 o 
  -1  10   4      109.07      115.71     15.40 o 
   0  10   4       13.30        5.01     14.22 o 
   1  10   4      382.88      360.23     23.82 o 
   2  10   4      176.57      183.08     15.48 o 
   3  10   4      515.32      515.58     18.29 o 
   4  10   4      403.50      394.22     20.62 o 
   5  10   4       49.09       44.89     19.59 o 
   6  10   4       42.96       27.84     20.49 o 
  -6  11   4      133.17      145.73     16.26 o 
  -5  11   4      297.88      300.93     15.19 o 
  -4  11   4      296.59      296.61     17.38 o 
  -3  11   4      710.85      723.43     22.71 o 
  -2  11   4       78.17       73.86     14.87 o 
  -1  11   4        2.31        8.19     12.15 o 
   0  11   4      232.33      241.91     23.19 o 
   1  11   4      182.12      186.75     13.52 o 
   2  11   4      773.91      750.79     21.86 o 
   3  11   4     1612.47     1592.52     23.79 o 
   4  11   4      281.72      284.36     15.23 o 
   5  11   4       25.03       15.56     19.44 o 
   6  11   4       27.53       21.77     20.67 o 
  -6  12   4       46.16       39.68     17.80 o 
  -5  12   4      281.75      271.44     17.39 o 
  -4  12   4      371.48      354.24     17.14 o 
  -3  12   4      161.50      160.89     13.95 o 
  -2  12   4       99.45       79.24     16.17 o 
  -1  12   4      343.14      351.28     16.99 o 
   0  12   4      670.23      714.86     28.72 o 
   1  12   4      106.47      116.13     12.98 o 
   2  12   4      118.86      126.49     15.89 o 
   3  12   4       67.04       45.80     15.74 o 
   4  12   4      545.31      509.31     27.36 o 
   5  12   4       16.68       13.64     19.82 o 
  -6  13   4       16.15       16.93     16.12 o 
  -5  13   4       23.51       26.73     17.11 o 
  -4  13   4       40.13       52.63     15.76 o 
  -3  13   4      359.89      401.24     17.44 o 
  -2  13   4       10.32        8.21     14.97 o 
  -1  13   4       78.62       77.19     19.51 o 
   0  13   4     1092.17     1155.54     36.84 o 
   1  13   4      541.95      519.38     21.69 o 
   2  13   4       45.96       44.44     18.82 o 
   3  13   4      121.42      111.26     19.40 o 
   4  13   4      142.34      134.40     14.78 o 
   5  13   4       19.71       28.90     24.44 o 
  -5  14   4       22.79       19.90     20.03 o 
  -4  14   4       27.08       28.71     15.99 o 
  -3  14   4       21.85       12.75     16.24 o 
  -2  14   4      146.68      144.13     17.07 o 
  -1  14   4      205.77      207.59     20.86 o 
   0  14   4      149.51      148.85     27.50 o 
   1  14   4      525.22      501.70     21.93 o 
   2  14   4      538.17      532.64     21.94 o 
   3  14   4       19.77       15.02     13.71 o 
   4  14   4      196.06      202.94     20.71 o 
   5  14   4        3.40        3.60     24.96 o 
  -5  15   4       39.72       38.37     20.43 o 
  -4  15   4       71.49       70.40     17.24 o 
  -3  15   4       50.90       46.18     15.88 o 
  -2  15   4       53.14       34.81     17.63 o 
  -1  15   4      117.65       87.63     27.46 o 
   0  15   4        8.25        8.99     18.48 o 
   1  15   4       60.59       52.18     19.17 o 
   2  15   4      316.42      300.49     20.79 o 
   3  15   4      138.97      132.33     20.18 o 
   4  15   4       47.02       42.75     24.49 o 
  -5  16   4       39.61       33.11     20.80 o 
  -4  16   4       14.10       17.01     19.79 o 
  -3  16   4       14.83       13.98     15.91 o 
  -2  16   4       12.25       14.97     17.74 o 
  -1  16   4      123.52      106.60     28.26 o 
   0  16   4       23.79       13.27     19.00 o 
   1  16   4      150.92      140.12     19.92 o 
   2  16   4       41.56       35.57     19.43 o 
   3  16   4       15.10       14.95     19.44 o 
   4  16   4      128.31      114.76     21.14 o 
  -4  17   4      290.89      305.40     21.95 o 
  -3  17   4       15.72       14.23     20.77 o 
  -2  17   4        0.13        0.64     19.49 o 
  -1  17   4       84.60       74.80     34.45 o 
   0  17   4       85.24       97.14     21.89 o 
   1  17   4       62.90       62.05     19.73 o 
   2  17   4       14.72       14.78     19.56 o 
   3  17   4       17.75       26.91     24.22 o 
   4  17   4       35.55       35.83     20.89 o 
  -4  18   4       87.90       95.75     22.58 o 
  -3  18   4       12.43        6.81     21.30 o 
  -2  18   4       44.18       43.73     25.32 o 
  -1  18   4       55.98       34.34     21.91 o 
   0  18   4       17.49       15.49     19.77 o 
   1  18   4       90.17       75.74     22.66 o 
   2  18   4       27.00       37.73     24.52 o 
   3  18   4      120.73      118.38     25.82 o 
  -3  19   4       39.37       34.67     23.53 o 
  -2  19   4      137.28      164.51     29.41 o 
  -1  19   4       23.77       26.00     30.16 o 
   0  19   4      133.79      130.32     27.55 o 
   1  19   4       31.30       35.41     26.62 o 
   2  19   4       37.86       36.48     24.94 o 
   3  19   4        9.72       13.17     36.16 o 
  -2  20   4      113.38       97.00     38.47 o 
  -1  20   4       85.67       93.91     36.03 o 
   0  20   4       26.30       13.99     27.47 o 
   1  20   4       55.21       54.29     25.53 o 
   2  20   4       58.15       37.33     26.02 o 
  -1  21   4        5.56        3.87     37.74 o 
   0  21   4       77.32       75.18     36.76 o 
  -2 -20   5        6.38       -2.86     43.88 o 
  -1 -20   5       41.46       44.04     43.47 o 
   0 -20   5       85.65      107.38     36.33 o 
  -3 -19   5        8.39        1.24     43.47 o 
  -2 -19   5       38.45       44.08     42.82 o 
  -1 -19   5       25.85       13.28     42.61 o 
   0 -19   5       97.79      103.21     35.62 o 
  -4 -18   5       76.47       72.93     36.64 o 
  -3 -18   5       23.44       30.54     42.37 o 
  -2 -18   5      395.03      472.57     39.54 o 
  -1 -18   5       10.93        7.70     33.75 o 
   0 -18   5       33.05       25.85     36.96 o 
   1 -18   5       40.21       55.11     34.55 o 
  -4 -17   5       96.37       91.14     36.14 o 
  -3 -17   5       63.31       76.58     34.51 o 
  -2 -17   5       34.37       45.82     27.91 o 
  -1 -17   5       55.92       51.16     28.09 o 
   0 -17   5       81.72       94.20     34.21 o 
   1 -17   5       55.10       35.34     28.11 o 
  -5 -16   5       51.79       36.51     36.31 o 
  -4 -16   5       81.75       80.10     20.61 o 
  -3 -16   5      252.14      232.15     21.64 o 
  -2 -16   5       41.67       27.20     33.25 o 
  -1 -16   5      228.19      237.09     29.68 o 
   0 -16   5      281.56      267.89     29.29 o 
   1 -16   5      219.74      243.73     29.37 o 
  -5 -15   5       15.00       17.94     25.10 o 
  -4 -15   5      237.04      228.65     25.47 o 
  -3 -15   5      108.47       95.29     20.20 o 
  -2 -15   5       47.92       33.13     19.18 o 
  -1 -15   5      340.60      340.85     35.72 o 
   0 -15   5       25.16       25.87     26.52 o 
   1 -15   5      472.29      519.23     31.34 o 
   2 -15   5       29.10       19.47     27.35 o 
   4 -15   5       39.84       43.42     30.53 o 
  -5 -14   5       18.95       19.04     24.64 o 
  -4 -14   5       93.92      109.98     20.39 o 
  -3 -14   5      770.44      773.98     24.13 o 
  -2 -14   5       39.46       41.70     19.08 o 
  -1 -14   5      826.33      867.53     34.37 o 
   0 -14   5       91.51       79.34     26.98 o 
   1 -14   5      342.13      347.28     29.53 o 
   2 -14   5       29.97       13.09     26.85 o 
   3 -14   5       98.03      111.51     38.01 o 
   4 -14   5       17.68       14.10     29.70 o 
   5 -14   5       15.47       24.06     27.81 o 
  -6 -13   5       26.95       31.80     20.75 o 
  -5 -13   5       11.81       14.95     24.05 o 
  -4 -13   5      438.68      439.47     21.93 o 
  -3 -13   5       29.00       26.45     15.50 o 
  -2 -13   5       26.77       21.97     18.48 o 
  -1 -13   5      738.34      763.30     39.76 o 
   0 -13   5      167.53      158.69     27.07 o 
   1 -13   5      207.75      218.49     27.92 o 
   2 -13   5      267.29      248.72     28.46 o 
   3 -13   5        9.19       10.98     23.35 o 
   4 -13   5      100.69      110.66     25.09 o 
   5 -13   5       51.44       56.88     25.15 o 
  -6 -12   5       41.76       39.57     25.17 o 
  -5 -12   5      121.49      114.63     20.31 o 
  -4 -12   5      240.73      248.46     20.28 o 
  -3 -12   5      284.82      275.81     20.21 o 
  -2 -12   5       19.04       13.90     18.20 o 
  -1 -12   5      301.98      310.41     19.29 o 
   0 -12   5      137.20      150.02     21.73 o 
   1 -12   5      337.25      324.41     28.45 o 
   2 -12   5      535.48      530.76     20.99 o 
   3 -12   5      237.50      233.41     25.43 o 
   4 -12   5      108.63      126.74     22.54 o 
   5 -12   5       72.21       77.35     25.05 o 
  -6 -11   5      137.36      130.94     25.16 o 
  -5 -11   5      302.47      271.67     15.84 o 
  -4 -11   5      351.80      322.93     17.80 o 
  -3 -11   5      108.29       98.64     15.80 o 
  -2 -11   5       27.05       22.21     14.39 o 
  -1 -11   5      122.47      114.37     16.76 o 
   0 -11   5       47.03       47.27     20.51 o 
   1 -11   5      229.37      247.44     17.39 o 
   2 -11   5      365.03      368.53     20.62 o 
   3 -11   5      413.19      389.83     22.80 o 
   4 -11   5      162.78      152.92     20.36 o 
   5 -11   5      161.85      155.81     25.27 o 
  -6 -10   5       94.29       68.75     20.46 o 
  -5 -10   5      120.91      122.11     16.47 o 
  -4 -10   5      341.00      322.76     17.42 o 
  -3 -10   5      736.53      754.44     22.42 o 
  -2 -10   5      295.50      292.92     16.77 o 
  -1 -10   5       64.17       62.08     14.70 o 
   0 -10   5      652.74      713.09     37.62 o 
   1 -10   5     1422.33     1406.96     26.91 o 
   2 -10   5      180.49      184.57     12.85 o 
   3 -10   5      345.14      354.11     23.13 o 
   4 -10   5      300.80      291.91     21.02 o 
   5 -10   5       49.58       56.61     19.94 o 
   6 -10   5       27.70       25.67     25.21 o 
  -6  -9   5        7.67       20.41     19.65 o 
  -5  -9   5      194.04      183.84     20.06 o 
  -4  -9   5       71.70       81.79     13.49 o 
  -3  -9   5     1203.03     1185.05     29.70 o 
  -2  -9   5      528.53      523.48     18.56 o 
  -1  -9   5      199.44      210.97     16.41 o 
   0  -9   5      193.33      201.17     18.53 o 
   1  -9   5      921.59      900.88     19.72 o 
   2  -9   5      389.44      382.50     16.10 o 
   3  -9   5      522.85      536.75     17.93 o 
   4  -9   5       31.28       38.15     15.78 o 
   5  -9   5       38.33       36.54     19.60 o 
   6  -9   5        5.44        7.16     24.89 o 
  -7  -8   5       25.31        6.90     20.82 o 
  -6  -8   5       14.02        6.78     21.81 o 
  -5  -8   5       18.17       11.43     13.43 o 
  -4  -8   5       64.13       66.81     18.60 o 
  -3  -8   5        9.51        5.81     10.09 o 
  -2  -8   5     1293.08     1276.75     27.37 o 
  -1  -8   5      375.63      367.75     15.94 o 
   0  -8   5      938.52      964.88     29.11 o 
   1  -8   5      315.31      310.69     15.56 o 
   2  -8   5       93.58       86.69     12.90 o 
   3  -8   5      411.24      430.23     15.24 o 
   4  -8   5      802.20      786.34     23.36 o 
   5  -8   5      131.63      120.98     20.28 o 
   6  -8   5       19.72       -1.35     17.41 o 
  -7  -7   5       13.09        1.71     17.95 o 
  -6  -7   5       88.21       69.18     19.88 o 
  -5  -7   5      261.18      281.38     19.93 o 
  -4  -7   5       34.12       40.08     18.16 o 
  -3  -7   5      177.93      171.45     15.37 o 
  -2  -7   5      301.49      294.62     16.61 o 
  -1  -7   5      680.94      701.51     21.23 o 
   0  -7   5      586.16      578.35     23.36 o 
   1  -7   5     1686.65     1786.91     24.63 o 
   2  -7   5      260.37      267.54     13.54 o 
   3  -7   5      590.28      582.72     15.34 o 
   4  -7   5      307.13      307.60     20.42 o 
   5  -7   5      369.02      364.21     18.23 o 
   6  -7   5       28.71       24.01     20.07 o 
  -7  -6   5       31.94       30.83     20.41 o 
  -6  -6   5       13.39       13.33     13.73 o 
  -5  -6   5      304.08      309.65     16.91 o 
  -4  -6   5      284.97      314.46     14.18 o 
  -3  -6   5       36.28       35.03     11.79 o 
  -2  -6   5      183.60      176.39     13.79 o 
  -1  -6   5      443.96      442.47     19.62 o 
   0  -6   5      146.54      128.12     17.13 o 
   1  -6   5      186.33      188.17     14.43 o 
   2  -6   5      784.86      820.23     16.79 o 
   3  -6   5      167.98      165.99     10.34 o 
   4  -6   5      487.15      497.64     21.15 o 
   5  -6   5      280.26      287.48     15.57 o 
   6  -6   5       43.66       36.60     24.39 o 
  -7  -5   5       63.39       53.56     20.42 o 
  -6  -5   5       22.91        6.00     15.91 o 
  -5  -5   5      198.29      198.03     33.82 o 
  -4  -5   5     1010.25      985.02     25.29 o 
  -3  -5   5       31.50       33.15     10.31 o 
  -2  -5   5      291.81      293.69     17.29 o 
  -1  -5   5     1353.26     1295.60     25.69 o 
   0  -5   5       62.08       71.86     16.59 o 
   1  -5   5      100.54      106.31     16.75 o 
   2  -5   5        5.08       12.36     11.64 o 
   3  -5   5      688.87      690.80     14.37 o 
   4  -5   5        0.72       -4.56     14.95 o 
   5  -5   5       54.66       55.35     19.21 o 
   6  -5   5        4.43        4.22     24.07 o 
  -7  -4   5      194.33      183.57     29.37 o 
  -6  -4   5      372.11      351.32     17.53 o 
  -5  -4   5       58.83       45.94     15.42 o 
  -4  -4   5      229.89      237.75     15.70 o 
  -3  -4   5      927.18      937.51     17.30 o 
  -2  -4   5      210.23      190.06     14.65 o 
  -1  -4   5      994.91      911.75     22.87 o 
   0  -4   5      796.62      835.82     20.79 o 
   1  -4   5      345.48      307.28     18.61 o 
   2  -4   5     1126.53     1093.45     26.16 o 
   3  -4   5       83.13       89.89     12.05 o 
   4  -4   5      183.04      188.31     15.97 o 
   5  -4   5      135.24      155.87     16.30 o 
   6  -4   5      149.64      160.67     24.63 o 
  -7  -3   5      295.62      268.44     34.15 o 
  -6  -3   5      191.53      219.81     19.93 o 
  -5  -3   5       96.52      118.43     18.82 o 
  -4  -3   5      577.41      602.40     23.32 o 
  -3  -3   5      116.86       96.78     15.26 o 
  -2  -3   5      627.12      686.30     23.61 o 
  -1  -3   5     1420.26     1383.71     34.22 o 
   0  -3   5     3416.17     3418.55     44.23 o 
   1  -3   5     1759.47     1741.39     36.03 o 
   2  -3   5      973.65      992.10     22.34 o 
   3  -3   5      977.08      997.28     22.91 o 
   4  -3   5       95.99      106.07     18.89 o 
   5  -3   5       12.56       24.02     15.24 o 
   6  -3   5       40.76       26.83     17.08 o 
  -7  -2   5      106.38      111.54     20.50 o 
  -6  -2   5      276.56      282.29     17.22 o 
  -5  -2   5      460.09      476.62     17.53 o 
  -4  -2   5      152.68      149.86     15.07 o 
  -3  -2   5      148.50      155.21     11.79 o 
  -2  -2   5      100.10      110.55     14.09 o 
  -1  -2   5     3308.29     3272.85     73.32 o 
   0  -2   5     2199.11     2180.61     28.79 o 
   1  -2   5     3073.50     3020.81     45.58 o 
   2  -2   5      469.09      441.47     13.95 o 
   3  -2   5       88.98       90.66     10.62 o 
   4  -2   5     1027.05     1026.18     48.75 o 
   5  -2   5       51.42       42.56     18.98 o 
   6  -2   5       36.74       27.35     19.78 o 
  -7  -1   5       38.18       31.25     20.14 o 
  -6  -1   5      511.09      533.46     21.34 o 
  -5  -1   5       38.04       32.48     15.06 o 
  -4  -1   5       74.41       68.63     14.57 o 
  -3  -1   5       94.71      112.27     15.28 o 
  -2  -1   5     1409.16     1434.79     58.18 o 
  -1  -1   5     4339.33     4389.79    197.54 o 
   0  -1   5       16.25        6.26     12.92 o 
   1  -1   5      466.02      436.07     35.31 o 
   2  -1   5     2326.17     2384.08     63.13 o 
   3  -1   5      190.09      191.07     10.24 o 
   4  -1   5      589.24      598.08     21.25 o 
   5  -1   5       80.29       86.46     15.72 o 
   6  -1   5      102.57      116.03     19.96 o 
  -7   0   5       45.62       36.17     24.51 o 
  -6   0   5        8.54        5.04     24.00 o 
  -5   0   5       50.81       54.09     18.36 o 
  -4   0   5       80.93       78.86     12.05 o 
  -3   0   5       87.69       95.11     15.12 o 
  -2   0   5     6639.45     6876.67    146.69 o 
  -1   0   5     8067.84     8560.22    124.55 o 
   0   0   5       41.96       31.16     13.29 o 
   1   0   5     3359.47     3092.36     78.54 o 
   2   0   5      658.03      541.10     21.53 o 
   3   0   5       21.49       17.51      8.12 o 
   4   0   5      626.07      661.83     32.88 o 
   5   0   5      149.06      164.02     16.28 o 
   6   0   5        7.61       14.13     16.66 o 
  -7   1   5       38.08       41.59     24.39 o 
  -6   1   5      512.50      586.22     51.80 o 
  -5   1   5       38.57       38.87     18.30 o 
  -4   1   5       71.55       69.88     10.49 o 
  -3   1   5      103.11      116.75     15.59 o 
  -2   1   5     1425.77     1453.22     24.91 o 
  -1   1   5     4363.02     4397.66     39.89 o 
   0   1   5       16.63        4.65     11.16 o 
   1   1   5      475.71      456.81     17.14 o 
   2   1   5     2315.44     2359.25     75.45 o 
   3   1   5      188.26      185.61     13.01 o 
   4   1   5      581.53      604.41     18.37 o 
   5   1   5       81.77       68.47     13.62 o 
   6   1   5      103.71      116.64     22.09 o 
  -7   2   5      107.73      105.13     20.49 o 
  -6   2   5      277.37      271.92     17.13 o 
  -5   2   5      458.38      517.60     24.23 o 
  -4   2   5      156.42      165.11     12.68 o 
  -3   2   5      143.45      150.11     11.66 o 
  -2   2   5      110.27      128.09     16.81 o 
  -1   2   5     3272.23     3365.54     59.05 o 
   0   2   5     2211.50     2186.46     28.86 o 
   1   2   5     3058.70     3026.68     36.13 o 
   2   2   5      464.34      450.70     12.93 o 
   3   2   5       87.90       99.41     12.18 o 
   4   2   5     1031.35     1039.53     20.53 o 
   5   2   5       48.19       39.97     18.77 o 
   6   2   5       36.74       27.66     17.00 o 
  -7   3   5      293.61      268.92     21.57 o 
  -6   3   5      192.91      182.52     20.01 o 
  -5   3   5      100.29      112.41     18.76 o 
  -4   3   5      581.44      573.89     15.68 o 
  -3   3   5      112.90      110.84     11.23 o 
  -2   3   5      617.73      652.10     18.56 o 
  -1   3   5     1455.81     1367.68     50.88 o 
   0   3   5     3419.46     3544.53     37.54 o 
   1   3   5     1769.88     1847.72     28.11 o 
   2   3   5      985.80      949.36     16.46 o 
   3   3   5      980.30     1012.62     18.17 o 
   4   3   5       97.88      115.72     18.56 o 
   5   3   5       13.58        1.98     15.38 o 
   6   3   5       41.10       38.57     24.08 o 
  -7   4   5      196.73      226.71     25.51 o 
  -6   4   5      367.63      341.72     15.61 o 
  -5   4   5       59.91       48.23     15.30 o 
  -4   4   5      224.23      220.50     11.64 o 
  -3   4   5      932.62      917.26     22.12 o 
  -2   4   5      209.42      198.01     16.94 o 
  -1   4   5      998.07      910.77     21.11 o 
   0   4   5      817.40      845.93     20.93 o 
   1   4   5      345.86      316.36     16.23 o 
   2   4   5     1111.13     1100.30     24.34 o 
   3   4   5       77.00       79.86     12.19 o 
   4   4   5      182.86      175.32     15.84 o 
   5   4   5      139.10      148.90     16.35 o 
   6   4   5      150.41      190.94     17.63 o 
  -7   5   5       60.19       65.55     20.16 o 
  -6   5   5       22.55       15.28     19.17 o 
  -5   5   5      197.35      226.11     19.29 o 
  -4   5   5     1019.93     1011.12     20.00 o 
  -3   5   5       32.48       40.79     10.19 o 
  -2   5   5      292.03      292.48     17.35 o 
  -1   5   5     1326.53     1301.60     25.60 o 
   0   5   5       61.22       68.23     13.82 o 
   1   5   5      100.09       96.03     16.48 o 
   2   5   5        3.48       11.33     11.84 o 
   3   5   5      690.34      704.62     16.41 o 
   4   5   5        0.72       -4.92     14.78 o 
   5   5   5       51.19       53.67     15.62 o 
   6   5   5        4.35       15.90     19.43 o 
  -7   6   5       31.56       34.37     20.25 o 
  -6   6   5       14.61       23.25     19.29 o 
  -5   6   5      305.00      301.26     31.65 o 
  -4   6   5      280.02      300.03     12.63 o 
  -3   6   5       33.34       40.75     14.19 o 
  -2   6   5      188.38      185.35     16.05 o 
  -1   6   5      457.88      448.53     19.85 o 
   0   6   5      150.47      134.00     17.20 o 
   1   6   5      180.40      180.91     17.25 o 
   2   6   5      771.58      770.48     38.39 o 
   3   6   5      170.85      164.31     11.31 o 
   4   6   5      484.12      455.82     23.91 o 
   5   6   5      281.08      282.93     15.13 o 
   6   6   5       42.97       53.33     24.21 o 
  -7   7   5       12.59       28.60     25.02 o 
  -6   7   5       90.41       91.78     16.14 o 
  -5   7   5      262.47      293.55     19.95 o 
  -4   7   5       33.46       32.33     18.28 o 
  -3   7   5      177.26      165.91     11.49 o 
  -2   7   5      299.59      291.85     17.06 o 
  -1   7   5      685.35      735.01     21.58 o 
   0   7   5      583.88      579.30     19.33 o 
   1   7   5     1671.10     1722.76     26.18 o 
   2   7   5      268.30      267.53     15.89 o 
   3   7   5      587.70      567.19     17.72 o 
   4   7   5      302.19      309.24     16.92 o 
   5   7   5      365.15      354.13     17.84 o 
   6   7   5       29.41       15.92     24.35 o 
  -7   8   5       25.27        8.06     25.56 o 
  -6   8   5       13.53       -1.31     18.78 o 
  -5   8   5       17.84        8.88     18.95 o 
  -4   8   5       65.00       65.85     18.57 o 
  -3   8   5       10.04        9.29      9.99 o 
  -2   8   5     1300.03     1315.91     23.53 o 
  -1   8   5      367.31      350.07     15.69 o 
   0   8   5      939.32      977.71     22.85 o 
   1   8   5      305.24      311.47     18.69 o 
   2   8   5       98.66       86.11     14.83 o 
   3   8   5      410.94      411.72     17.47 o 
   4   8   5      799.47      811.33     34.98 o 
   5   8   5      129.17      122.96     16.77 o 
   6   8   5       18.81       11.34     20.20 o 
  -6   9   5        7.31       12.39     16.89 o 
  -5   9   5      189.94      190.46     19.88 o 
  -4   9   5       72.58       68.94     15.60 o 
  -3   9   5     1205.13     1169.34     30.67 o 
  -2   9   5      531.44      548.60     18.40 o 
  -1   9   5      199.66      213.93     16.41 o 
   0   9   5      192.43      196.77     18.54 o 
   1   9   5      927.58      934.29     25.00 o 
   2   9   5      383.90      381.67     16.59 o 
   3   9   5      519.69      535.18     20.82 o 
   4   9   5       29.99       40.63     15.66 o 
   5   9   5       37.69       23.92     19.57 o 
   6   9   5        5.46        4.84     17.50 o 
  -6  10   5       95.48       66.82     24.66 o 
  -5  10   5      123.19      116.84     16.47 o 
  -4  10   5      339.39      314.50     17.25 o 
  -3  10   5      737.95      726.99     22.39 o 
  -2  10   5      293.83      286.51     14.62 o 
  -1  10   5       67.22       71.44     14.69 o 
   0  10   5      654.07      698.93     24.55 o 
   1  10   5     1417.59     1452.47     33.28 o 
   2  10   5      177.55      169.90     13.01 o 
   3  10   5      347.13      359.81     17.12 o 
   4  10   5      296.21      276.21     17.20 o 
   5  10   5       48.66       64.08     19.42 o 
   6  10   5       27.95       22.19     25.18 o 
  -6  11   5      135.31      124.34     17.96 o 
  -5  11   5      299.24      298.93     20.88 o 
  -4  11   5      357.85      338.04     17.78 o 
  -3  11   5      101.70      105.06     18.90 o 
  -2  11   5       25.45       19.79     14.39 o 
  -1  11   5      117.20      109.61     15.37 o 
   0  11   5       45.24       46.25     20.29 o 
   1  11   5      233.17      234.42     22.78 o 
   2  11   5      369.60      386.37     19.95 o 
   3  11   5      412.78      416.25     17.65 o 
   4  11   5      162.64      153.29     21.18 o 
   5  11   5      163.62      136.18     20.54 o 
  -6  12   5       41.76       57.86     17.95 o 
  -5  12   5      122.31      128.48     13.08 o 
  -4  12   5      235.48      234.33     20.35 o 
  -3  12   5      287.12      269.94     17.27 o 
  -2  12   5       19.45       27.56     18.09 o 
  -1  12   5      310.09      326.08     16.53 o 
   0  12   5      141.57      140.08     21.64 o 
   1  12   5      338.19      321.20     20.05 o 
   2  12   5      532.37      513.26     24.98 o 
   3  12   5      243.72      236.80     19.96 o 
   4  12   5      110.31      115.37     21.67 o 
   5  12   5       72.80       60.78     20.24 o 
  -6  13   5       27.08       14.49     14.78 o 
  -5  13   5       12.01       16.70     19.71 o 
  -4  13   5      436.12      456.78     16.17 o 
  -3  13   5       28.29       22.15     13.39 o 
  -2  13   5       27.64       26.11     15.10 o 
  -1  13   5      745.21      780.31     23.83 o 
   0  13   5      167.03      161.60     27.16 o 
   1  13   5      206.21      194.98     16.62 o 
   2  13   5      277.91      277.61     20.19 o 
   3  13   5        9.03        3.56     13.46 o 
   4  13   5      100.74       85.79     16.75 o 
   5  13   5       50.48       42.03     24.95 o 
  -5  14   5       18.64       10.11     20.07 o 
  -4  14   5       94.90      113.76     16.41 o 
  -3  14   5      767.64      770.48     20.52 o 
  -2  14   5       39.15       40.15     16.35 o 
  -1  14   5      821.37      837.58     26.87 o 
   0  14   5       93.61      100.02     26.98 o 
   1  14   5      341.91      339.05     17.64 o 
   2  14   5       30.51       16.29     18.80 o 
   3  14   5      100.48      104.39     16.45 o 
   4  14   5       17.60       19.93     24.08 o 
   5  14   5       14.94       18.29     25.38 o 
  -5  15   5       14.58       18.78     20.39 o 
  -4  15   5      235.77      244.79     18.40 o 
  -3  15   5      109.31       88.56     16.44 o 
  -2  15   5       49.51       35.73     17.72 o 
  -1  15   5      348.30      337.14     30.16 o 
   0  15   5       24.37       18.01     26.59 o 
   1  15   5      469.22      504.01     22.09 o 
   2  15   5       27.72       13.96     15.93 o 
   3  15   5      132.64      110.31     20.25 o 
   4  15   5       39.56       39.36     24.68 o 
  -5  16   5       52.34       31.81     18.31 o 
  -4  16   5       82.74       85.85     20.46 o 
  -3  16   5      253.67      247.82     18.48 o 
  -2  16   5       39.92       28.11     17.92 o 
  -1  16   5      222.86      240.45     29.44 o 
   0  16   5      278.06      276.01     20.98 o 
   1  16   5      219.92      226.27     20.59 o 
   2  16   5       17.80        2.47     19.41 o 
   3  16   5       10.71        4.31     19.63 o 
   4  16   5       11.09       15.89     20.40 o 
  -4  17   5       95.39       90.37     18.70 o 
  -3  17   5       63.42       62.12     20.12 o 
  -2  17   5       33.56       38.14     20.63 o 
  -1  17   5       58.11       42.80     28.13 o 
   0  17   5       82.21       87.62     20.07 o 
   1  17   5       56.16       39.86     19.72 o 
   2  17   5       15.61       11.07     23.98 o 
   3  17   5       13.85       -0.95     24.53 o 
  -4  18   5       76.36       59.41     21.41 o 
  -3  18   5       23.45       18.90     21.53 o 
  -2  18   5      396.80      453.00     29.85 o 
  -1  18   5       10.98       18.25     30.95 o 
   0  18   5       33.69       21.35     21.70 o 
   1  18   5       42.31       64.79     24.37 o 
   2  18   5       15.21       12.76     24.42 o 
   3  18   5        2.47       -0.40     25.01 o 
  -3  19   5        9.61        7.21     21.86 o 
  -2  19   5       37.03       38.16     32.50 o 
  -1  19   5       26.39       13.48     26.93 o 
   0  19   5       99.26      105.01     27.63 o 
   1  19   5        6.09       10.21     24.42 o 
   2  19   5        4.12      -15.12     25.15 o 
  -2  20   5        7.33       10.20     43.86 o 
  -1  20   5       40.23       38.40     30.89 o 
   0  20   5       86.74       99.23     25.95 o 
   1  20   5       41.73       54.11     28.13 o 
  -1 -20   6       19.47        4.97     36.25 o 
   0 -20   6      117.63       93.29     45.34 o 
  -3 -19   6       27.53        4.77     36.38 o 
  -2 -19   6       50.86       35.88     43.87 o 
  -1 -19   6        7.56       11.48     34.49 o 
   0 -19   6       15.58       -4.91     35.14 o 
   1 -19   6        6.58       23.64     34.99 o 
  -3 -18   6       20.20        5.21     35.49 o 
  -2 -18   6      111.59       91.84     35.14 o 
  -1 -18   6       41.14       55.15     34.31 o 
   0 -18   6      363.13      418.65     44.38 o 
   1 -18   6       30.50       31.73     34.34 o 
  -4 -17   6      120.98      119.10     25.98 o 
  -3 -17   6        9.24        0.63     34.55 o 
  -2 -17   6       55.42       47.69     28.30 o 
  -1 -17   6      109.11      105.77     34.38 o 
   0 -17   6        1.36        0.43     27.50 o 
   1 -17   6      130.27      112.07     29.26 o 
  -4 -16   6       12.45       15.57     24.56 o 
  -3 -16   6      278.83      284.53     24.93 o 
  -2 -16   6      206.44      222.69     29.57 o 
  -1 -16   6      114.46      121.82     28.37 o 
   0 -16   6       10.35       23.27     26.74 o 
   1 -16   6      116.51      105.30     28.31 o 
   2 -16   6       62.67       57.34     27.85 o 
  -5 -15   6       29.17       22.12     25.11 o 
  -4 -15   6       56.35       42.48     24.56 o 
  -3 -15   6       63.73       46.28     19.51 o 
  -2 -15   6      124.87      113.18     21.66 o 
  -1 -15   6      708.95      710.79     33.39 o 
   0 -15   6      208.85      231.79     28.70 o 
   1 -15   6      317.09      319.75     29.79 o 
   2 -15   6       52.08       30.00     27.85 o 
   4 -15   6       29.64       23.66     32.97 o 
  -5 -14   6      206.41      231.92     25.75 o 
  -4 -14   6      143.80      138.77     20.37 o 
  -3 -14   6       27.57       27.16     19.07 o 
  -2 -14   6      241.19      259.70     20.88 o 
  -1 -14   6      681.93      668.96     27.81 o 
   0 -14   6        2.83        8.83     25.94 o 
   1 -14   6     1569.39     1628.94     33.10 o 
   2 -14   6      223.11      230.29     28.53 o 
   3 -14   6       47.38       36.65     32.76 o 
   4 -14   6      116.73      124.65     25.80 o 
  -5 -13   6       76.07       74.92     24.63 o 
  -4 -13   6      872.20      865.90     25.90 o 
  -3 -13   6       36.25       21.52     15.44 o 
  -2 -13   6       57.02       58.87     18.91 o 
  -1 -13   6      355.79      357.21     23.29 o 
   0 -13   6      128.14      132.28     27.00 o 
   1 -13   6      508.19      505.29     30.10 o 
   2 -13   6      156.43      140.67     27.53 o 
   3 -13   6      370.01      342.90     27.60 o 
   4 -13   6      173.86      177.16     25.56 o 
   5 -13   6       38.31       26.45     27.97 o 
  -6 -12   6        5.13        0.11     25.10 o 
  -5 -12   6      266.82      264.73     25.10 o 
  -4 -12   6      329.47      347.49     21.06 o 
  -3 -12   6       53.46       44.10     18.90 o 
  -2 -12   6      124.30      140.49     19.21 o 
  -1 -12   6      667.68      700.37     35.10 o 
   0 -12   6      747.93      709.17     31.63 o 
   1 -12   6      115.87       86.91     26.40 o 
   2 -12   6       87.21       74.50     15.83 o 
   3 -12   6      152.76      168.87     15.89 o 
   4 -12   6      415.66      413.28     27.21 o 
   5 -12   6      132.55      117.12     25.82 o 
  -6 -11   6       13.60        0.99     24.67 o 
  -5 -11   6       41.50       44.76     19.59 o 
  -4 -11   6      157.88      157.11     16.48 o 
  -3 -11   6      127.23      113.49     16.10 o 
  -2 -11   6       97.42       98.40     18.74 o 
  -1 -11   6      229.55      212.52     17.62 o 
   0 -11   6      101.86      115.50     18.07 o 
   1 -11   6       22.77       25.26     19.43 o 
   2 -11   6       85.22       79.26     17.48 o 
   3 -11   6       30.49       35.91     17.58 o 
   4 -11   6       49.60       51.29     19.88 o 
   5 -11   6       10.92       14.68     24.42 o 
  -6 -10   6       28.82       40.90     19.81 o 
  -5 -10   6      216.88      205.84     20.40 o 
  -4 -10   6      170.38      142.63     19.49 o 
  -3 -10   6      923.61      916.64     23.48 o 
  -2 -10   6      524.20      523.79     16.75 o 
  -1 -10   6      608.02      613.03     20.89 o 
   0 -10   6       30.46       34.86     12.83 o 
   1 -10   6      431.86      427.11     17.69 o 
   2 -10   6      699.34      693.83     17.45 o 
   3 -10   6      372.16      380.15     17.41 o 
   4 -10   6       64.76       50.53     19.56 o 
   5 -10   6       34.26       16.15     24.49 o 
  -6  -9   6       17.10       11.75     24.18 o 
  -5  -9   6       91.25       84.64     19.41 o 
  -4  -9   6      689.17      678.44     19.58 o 
  -3  -9   6       13.33       13.61     18.10 o 
  -2  -9   6       86.96       92.67     14.87 o 
  -1  -9   6      246.35      208.85     16.01 o 
   0  -9   6      170.16      162.64     16.97 o 
   1  -9   6     1045.59     1059.85     20.86 o 
   2  -9   6       34.41       39.02     10.43 o 
   3  -9   6        6.91        5.36     12.91 o 
   4  -9   6       74.14       66.67     19.28 o 
   5  -9   6        3.90        6.03     19.51 o 
   6  -9   6       11.34       28.08     25.15 o 
  -7  -8   6       91.61       79.31     18.66 o 
  -6  -8   6        9.81       12.49     22.63 o 
  -5  -8   6      220.77      222.37     20.12 o 
  -4  -8   6      291.03      296.93     14.89 o 
  -3  -8   6      516.50      509.35     17.75 o 
  -2  -8   6       51.05       51.37     14.47 o 
  -1  -8   6       15.69       21.36     14.23 o 
   0  -8   6      184.08      171.77     13.44 o 
   1  -8   6       35.90       41.82     12.48 o 
   2  -8   6      484.86      502.57     15.31 o 
   3  -8   6       90.69       99.87     13.36 o 
   4  -8   6       74.39       60.69     15.95 o 
   5  -8   6      178.33      184.70     17.19 o 
   6  -8   6       64.79       68.34     25.42 o 
  -7  -7   6       32.79       33.17     20.81 o 
  -6  -7   6       26.94       35.21     19.64 o 
  -5  -7   6        5.13       -0.24     18.88 o 
  -4  -7   6      112.95      125.44     15.66 o 
  -3  -7   6      560.66      524.31     14.63 o 
  -2  -7   6      528.96      514.85     17.97 o 
  -1  -7   6      640.94      625.90     19.84 o 
   0  -7   6      220.92      237.34     16.75 o 
   1  -7   6     1061.16     1135.70     41.10 o 
   2  -7   6      213.69      208.22     11.56 o 
   3  -7   6       40.97       44.54     13.00 o 
   4  -7   6      132.46      142.99     19.53 o 
   5  -7   6       30.61       12.10     16.19 o 
   6  -7   6        1.39       -6.03     20.17 o 
  -7  -6   6       49.96       39.05     17.80 o 
  -6  -6   6      106.78      107.25     19.82 o 
  -5  -6   6      982.00     1037.63     21.98 o 
  -4  -6   6      624.22      630.73     21.09 o 
  -3  -6   6      813.24      759.72     16.21 o 
  -2  -6   6     1462.61     1437.29     23.65 o 
  -1  -6   6      124.59      135.08     13.66 o 
   0  -6   6      909.99      879.46     22.32 o 
   1  -6   6      224.48      220.32     14.07 o 
   2  -6   6       80.72       67.79      9.65 o 
   3  -6   6       30.10       32.99     10.34 o 
   4  -6   6      258.93      247.77     16.91 o 
   5  -6   6      102.10      110.25     16.46 o 
   6  -6   6        1.01        4.65     19.87 o 
  -7  -5   6        0.98       -7.14     24.79 o 
  -6  -5   6      282.34      301.51     17.50 o 
  -5  -5   6       30.36       22.67     18.71 o 
  -4  -5   6      292.96      266.26     13.80 o 
  -3  -5   6      544.81      529.17     23.84 o 
  -2  -5   6      359.57      346.57     13.74 o 
  -1  -5   6      625.04      680.07     20.59 o 
   0  -5   6      428.84      457.93     19.53 o 
   1  -5   6     1334.90     1425.01     24.72 o 
   2  -5   6      409.70      441.51     14.42 o 
   3  -5   6      317.44      324.30     10.68 o 
   4  -5   6       84.14       64.48     15.51 o 
   5  -5   6       59.02       70.18     15.90 o 
   6  -5   6       30.54       31.63     17.22 o 
  -7  -4   6       29.65       15.98     24.77 o 
  -6  -4   6       20.16       27.80     15.56 o 
  -5  -4   6      389.79      425.58     20.35 o 
  -4  -4   6      187.51      169.14     13.08 o 
  -3  -4   6       13.53       30.11     11.56 o 
  -2  -4   6     2567.70     2514.53     46.07 o 
  -1  -4   6     2289.05     2378.88     59.53 o 
   0  -4   6       22.19       25.39     16.04 o 
   1  -4   6      376.47      359.55     18.20 o 
   2  -4   6      618.89      605.25     14.24 o 
   3  -4   6     1358.84     1388.34     35.74 o 
   4  -4   6      236.55      254.00     20.46 o 
   5  -4   6       87.40       70.67     19.36 o 
   6  -4   6       53.45       34.90     24.55 o 
  -7  -3   6      105.61       77.84     20.59 o 
  -6  -3   6      125.03      116.57     19.91 o 
  -5  -3   6      662.85      641.61     16.56 o 
  -4  -3   6       20.01       15.83     11.56 o 
  -3  -3   6       75.87       68.58     11.79 o 
  -2  -3   6     1167.57     1205.68     21.48 o 
  -1  -3   6       89.38       80.76     13.63 o 
   0  -3   6     1224.84     1241.17     23.16 o 
   1  -3   6      466.88      450.91     19.20 o 
   2  -3   6      588.05      614.73     15.39 o 
   3  -3   6      140.66      140.54     10.02 o 
   4  -3   6      312.62      308.55     17.07 o 
   5  -3   6      145.20      161.29     16.44 o 
   6  -3   6       26.72       15.15     20.11 o 
  -7  -2   6       29.08       10.86     17.44 o 
  -6  -2   6      330.47      318.80     17.49 o 
  -5  -2   6      206.75      211.94     16.44 o 
  -4  -2   6      112.94      116.96     12.42 o 
  -3  -2   6     1076.42     1081.24     28.05 o 
  -2  -2   6     3468.74     3392.74     65.34 o 
  -1  -2   6     1648.33     1762.91     86.09 o 
   0  -2   6      123.09      110.40     13.86 o 
   1  -2   6       83.72       67.04     13.83 o 
   2  -2   6      314.35      317.73     12.61 o 
   3  -2   6      482.71      472.39     12.06 o 
   4  -2   6      137.75      142.60     19.12 o 
   5  -2   6       80.81       73.38     15.95 o 
   6  -2   6      727.27      821.82     23.87 o 
  -7  -1   6       46.63       29.32     24.52 o 
  -6  -1   6      148.55      145.43     16.53 o 
  -5  -1   6      175.70      175.35     15.93 o 
  -4  -1   6      525.25      512.42     17.09 o 
  -3  -1   6      770.99      845.34     34.11 o 
  -2  -1   6     4187.18     4500.39     56.82 o 
  -1  -1   6     1552.73     1711.30     49.25 o 
   0  -1   6      179.85      187.80     14.59 o 
   1  -1   6      120.76      108.31     16.75 o 
   2  -1   6     1054.62     1096.50     16.75 o 
   3  -1   6      198.99      203.82     12.65 o 
   4  -1   6     1042.60     1106.52     25.02 o 
   5  -1   6       83.57       84.72     15.89 o 
   6  -1   6       33.17       17.18     20.12 o 
  -7   0   6        9.63       15.09     24.48 o 
  -6   0   6      267.56      273.87     18.52 o 
  -5   0   6       47.63       71.73     15.19 o 
  -4   0   6      343.26      360.15     16.71 o 
  -3   0   6       90.49       93.05     14.68 o 
  -2   0   6      154.76      176.04     17.34 o 
  -1   0   6      802.01      857.67     20.04 o 
   0   0   6     4696.70     4458.90     49.90 o 
   1   0   6       72.69       68.17     16.23 o 
   2   0   6     1034.17     1118.18     16.76 o 
   3   0   6     3525.24     3743.65     54.18 o 
   4   0   6      424.33      472.28     20.52 o 
   5   0   6       20.31       23.89     15.62 o 
   6   0   6      608.61      679.87     23.45 o 
  -7   1   6       45.22       26.58     24.43 o 
  -6   1   6      147.13      137.52     14.41 o 
  -5   1   6      174.61      174.02     15.94 o 
  -4   1   6      524.40      529.62     17.11 o 
  -3   1   6      763.57      745.58     15.85 o 
  -2   1   6     4191.69     4365.21    107.55 o 
  -1   1   6     1546.45     1725.62     37.33 o 
   0   1   6      182.22      182.41     16.92 o 
   1   1   6      118.21       93.83     12.31 o 
   2   1   6     1051.88     1081.36     17.53 o 
   3   1   6      200.32      209.12     11.26 o 
   4   1   6     1048.33     1027.97     23.91 o 
   5   1   6       83.96       98.48     19.32 o 
   6   1   6       33.48       19.47     24.39 o 
  -7   2   6       31.07       26.48     17.26 o 
  -6   2   6      325.24      317.71     32.09 o 
  -5   2   6      206.66      226.45     16.14 o 
  -4   2   6      107.43      111.70     14.76 o 
  -3   2   6     1083.97     1132.90     54.92 o 
  -2   2   6     3464.68     3436.33     30.38 o 
  -1   2   6     1675.11     1798.58     71.37 o 
   0   2   6      112.24       95.85     13.85 o 
   1   2   6       80.68       73.27     16.46 o 
   2   2   6      311.13      310.39     12.42 o 
   3   2   6      479.38      489.56     12.01 o 
   4   2   6      133.20      124.11     15.63 o 
   5   2   6       78.66       65.09     15.87 o 
   6   2   6      725.52      864.75     35.76 o 
  -7   3   6      103.25      110.67     20.48 o 
  -6   3   6      123.93      105.98     17.96 o 
  -5   3   6      666.87      649.32     17.76 o 
  -4   3   6       20.85       22.56     14.21 o 
  -3   3   6       76.21       68.14     14.47 o 
  -2   3   6     1154.13     1240.29     23.17 o 
  -1   3   6       85.40       80.01     13.75 o 
   0   3   6     1221.46     1234.18     22.81 o 
   1   3   6      473.99      473.59     19.32 o 
   2   3   6      580.21      584.49     15.05 o 
   3   3   6      140.69      153.51     13.95 o 
   4   3   6      315.40      312.98     16.73 o 
   5   3   6      146.27      165.46     19.65 o 
   6   3   6       26.26       21.45     17.15 o 
  -7   4   6       31.14       33.11     26.25 o 
  -6   4   6       20.78       25.37     15.72 o 
  -5   4   6      384.12      429.99     30.18 o 
  -4   4   6      194.83      188.90     15.42 o 
  -3   4   6       13.54       19.98     14.20 o 
  -2   4   6     2604.29     2530.65     28.91 o 
  -1   4   6     2273.02     2258.36     48.00 o 
   0   4   6       22.60       27.33     15.87 o 
   1   4   6      363.99      332.61     14.31 o 
   2   4   6      640.91      649.76     14.19 o 
   3   4   6     1357.02     1365.26     26.97 o 
   4   4   6      232.62      247.98     19.30 o 
   5   4   6       81.36       60.76     13.81 o 
   6   4   6       52.52       40.87     19.91 o 
  -7   5   6        0.88       -2.71     20.04 o 
  -6   5   6      280.74      268.58     17.37 o 
  -5   5   6       30.28       42.64     13.14 o 
  -4   5   6      288.42      267.97     13.86 o 
  -3   5   6      542.98      550.01     17.49 o 
  -2   5   6      361.42      365.20     17.25 o 
  -1   5   6      640.30      686.61     35.84 o 
   0   5   6      430.35      470.49     19.61 o 
   1   5   6     1351.60     1355.33     24.58 o 
   2   5   6      396.79      424.85     14.12 o 
   3   5   6      317.31      310.92     13.92 o 
   4   5   6       82.19       69.05     15.46 o 
   5   5   6       61.32       49.19     15.97 o 
   6   5   6       29.96       26.53     24.35 o 
  -7   6   6       49.28       47.18     18.22 o 
  -6   6   6      104.91       97.92     14.17 o 
  -5   6   6      977.29     1064.72     22.96 o 
  -4   6   6      626.60      642.11     21.01 o 
  -3   6   6      801.02      766.84     19.87 o 
  -2   6   6     1466.58     1456.78     23.65 o 
  -1   6   6      129.90      142.62     13.63 o 
   0   6   6      915.92      860.91     25.21 o 
   1   6   6      228.50      224.87     16.61 o 
   2   6   6       77.69       70.44     10.32 o 
   3   6   6       28.19       33.25     11.87 o 
   4   6   6      262.47      252.09     16.68 o 
   5   6   6       99.93      100.59     19.80 o 
   6   6   6        0.91       -2.26     20.26 o 
  -7   7   6       32.04       27.31     18.00 o 
  -6   7   6       25.39       20.19     14.03 o 
  -5   7   6        5.53        5.82     15.39 o 
  -4   7   6      117.77      124.82     15.62 o 
  -3   7   6      563.77      541.91     17.75 o 
  -2   7   6      523.70      502.55     19.20 o 
  -1   7   6      626.40      644.11     19.85 o 
   0   7   6      222.50      229.24     16.77 o 
   1   7   6     1072.27     1175.95     24.32 o 
   2   7   6      209.63      207.81     11.97 o 
   3   7   6       40.65       52.98     18.19 o 
   4   7   6      135.66      163.92     19.38 o 
   5   7   6       31.26       27.44     15.79 o 
   6   7   6        1.53        0.85     20.08 o 
  -6   8   6        8.88       10.11     16.72 o 
  -5   8   6      223.83      224.39     16.64 o 
  -4   8   6      291.85      297.56     16.82 o 
  -3   8   6      509.19      508.42     17.65 o 
  -2   8   6       48.11       47.27     14.47 o 
  -1   8   6       16.34       27.22     14.11 o 
   0   8   6      171.91      158.27     15.88 o 
   1   8   6       34.21       44.57     15.73 o 
   2   8   6      487.62      499.21     17.19 o 
   3   8   6       92.84      106.31     18.52 o 
   4   8   6       74.19       63.59     18.92 o 
   5   8   6      180.85      167.59     16.89 o 
   6   8   6       65.36       56.57     20.61 o 
  -6   9   6       17.71       17.89     19.71 o 
  -5   9   6       91.25       59.15     19.49 o 
  -4   9   6      690.62      695.84     19.41 o 
  -3   9   6       13.21        5.62     16.59 o 
  -2   9   6       85.14       90.49     14.85 o 
  -1   9   6      238.01      213.32     13.84 o 
   0   9   6      171.54      164.12     16.11 o 
   1   9   6     1046.31     1025.46     21.64 o 
   2   9   6       31.96       32.32     10.35 o 
   3   9   6        6.84       -1.40     13.06 o 
   4   9   6       76.40       71.37     15.85 o 
   5   9   6        4.05       -7.71     19.32 o 
   6   9   6       11.52       -0.14     18.01 o 
  -6  10   6       28.37       41.35     24.42 o 
  -5  10   6      215.89      218.37     16.97 o 
  -4  10   6      164.04      166.29     19.51 o 
  -3  10   6      914.81      913.73     20.82 o 
  -2  10   6      528.22      551.59     18.81 o 
  -1  10   6      618.73      632.74     20.21 o 
   0  10   6       36.98       40.63     15.80 o 
   1  10   6      434.92      445.50     24.39 o 
   2  10   6      707.00      687.96     27.53 o 
   3  10   6      385.64      401.13     17.61 o 
   4  10   6       66.43       47.59     15.98 o 
   5  10   6       33.33       16.66     19.92 o 
  -6  11   6       14.19       16.35     24.79 o 
  -5  11   6       41.85       31.77     16.22 o 
  -4  11   6      151.48      156.93     16.39 o 
  -3  11   6      128.62      111.85     19.14 o 
  -2  11   6       97.24      104.31     15.51 o 
  -1  11   6      227.72      204.17     16.46 o 
   0  11   6      102.57      103.68     14.26 o 
   1  11   6       21.40       22.92     22.98 o 
   2  11   6       82.67       79.50     18.59 o 
   3  11   6       30.42       22.13     15.70 o 
   4  11   6       47.73       41.48     16.02 o 
   5  11   6       11.05       17.31     24.37 o 
  -6  12   6        4.61        3.59     15.90 o 
  -5  12   6      269.93      292.52     25.25 o 
  -4  12   6      335.45      335.92     21.05 o 
  -3  12   6       52.03       57.98     15.47 o 
  -2  12   6      122.97      140.04     17.04 o 
  -1  12   6      661.71      677.65     25.05 o 
   0  12   6      747.04      725.62     31.55 o 
   1  12   6      111.83      107.38     19.04 o 
   2  12   6       93.15       88.91     18.83 o 
   3  12   6      153.32      170.54     14.44 o 
   4  12   6      415.05      408.69     21.62 o 
   5  12   6      132.86      133.30     20.87 o 
  -5  13   6       74.32       70.85     20.08 o 
  -4  13   6      874.48      909.50     24.35 o 
  -3  13   6       37.00       20.09     18.92 o 
  -2  13   6       55.93       61.80     20.62 o 
  -1  13   6      359.12      353.90     29.46 o 
   0  13   6      128.63      140.58     26.70 o 
   1  13   6      514.20      487.61     23.72 o 
   2  13   6      151.07      120.66     19.32 o 
   3  13   6      368.86      347.79     17.80 o 
   4  13   6      175.18      171.32     24.75 o 
   5  13   6       37.24       22.60     20.68 o 
  -5  14   6      206.47      218.60     21.14 o 
  -4  14   6      140.52      123.47     16.73 o 
  -3  14   6       27.70       24.70     15.69 o 
  -2  14   6      238.50      260.28     17.04 o 
  -1  14   6      686.95      717.48     24.94 o 
   0  14   6        2.74       -1.63     26.17 o 
   1  14   6     1567.88     1597.61     23.56 o 
   2  14   6      218.62      229.94     20.37 o 
   3  14   6       47.33       46.35     16.15 o 
   4  14   6      114.42      110.99     25.17 o 
  -5  15   6       28.63       16.24     20.64 o 
  -4  15   6       56.34       49.17     19.97 o 
  -3  15   6       63.56       42.55     16.02 o 
  -2  15   6      127.32      115.34     17.34 o 
  -1  15   6      709.58      731.82     33.19 o 
   0  15   6      209.48      243.12     28.61 o 
   1  15   6      319.27      319.76     21.01 o 
   2  15   6       52.04       41.15     19.36 o 
   3  15   6        4.34       -1.31     19.56 o 
   4  15   6       29.29       20.92     17.82 o 
  -4  16   6       12.29       14.00     20.16 o 
  -3  16   6      279.77      272.55     17.96 o 
  -2  16   6      208.42      211.48     19.48 o 
  -1  16   6      117.05      106.10     28.31 o 
   0  16   6       12.20        8.46     27.02 o 
   1  16   6      117.88      120.57     20.08 o 
   2  16   6       62.41       60.94     19.71 o 
   3  16   6       25.41       17.39     20.05 o 
   4  16   6       56.35       41.10     25.52 o 
  -4  17   6      122.70      125.48     22.42 o 
  -3  17   6        9.68        4.61     19.88 o 
  -2  17   6       54.57       49.90     18.58 o 
  -1  17   6      110.08       85.35     34.71 o 
   0  17   6        1.43        1.48     19.45 o 
   1  17   6      130.78      125.04     20.48 o 
   2  17   6        2.18        7.61     23.89 o 
   3  17   6        1.44        5.79     24.74 o 
  -3  18   6       19.64       16.08     20.40 o 
  -2  18   6      111.52       93.37     24.90 o 
  -1  18   6       40.66       54.89     34.16 o 
   0  18   6      365.02      403.43     26.56 o 
   1  18   6       30.17       20.39     24.30 o 
   2  18   6       31.84       35.03     24.72 o 
   3  18   6       47.55       32.10     21.08 o 
  -3  19   6       27.01       12.84     23.71 o 
  -2  19   6       51.30       46.64     43.45 o 
  -1  19   6        8.42        0.20     42.84 o 
   0  19   6       15.96       13.84     24.51 o 
   1  19   6        6.13        9.55     24.72 o 
   2  19   6       25.88       15.54     25.42 o 
  -2  20   6       85.92       64.77     37.16 o 
  -1  20   6       18.16       10.10     27.83 o 
   0  20   6      115.78      121.25     26.12 o 
   1  20   6        8.52        2.52     27.92 o 
  -1 -20   7       91.71       67.03     36.73 o 
   0 -20   7       33.73       25.39     36.35 o 
  -2 -19   7       24.32       22.23     35.23 o 
  -1 -19   7      187.31      169.73     36.84 o 
   0 -19   7       17.50       16.84     35.05 o 
   1 -19   7       70.85       55.63     35.60 o 
  -3 -18   7      105.32       88.91     36.51 o 
  -2 -18   7       36.73       28.11     42.43 o 
  -1 -18   7       86.56      125.72     42.35 o 
   0 -18   7       18.05       -1.61     24.57 o 
   1 -18   7       22.09       13.28     34.53 o 
  -4 -17   7       38.66       15.35     25.62 o 
  -3 -17   7       10.10       20.47     24.25 o 
  -2 -17   7       86.30       73.00     34.56 o 
  -1 -17   7      107.55       99.41     28.87 o 
   0 -17   7       45.53       57.24     28.15 o 
   1 -17   7      260.34      214.95     26.49 o 
   2 -17   7        1.64      -12.72     24.66 o 
  -4 -16   7        1.91        0.12     24.75 o 
  -3 -16   7      121.03      102.21     27.22 o 
  -2 -16   7      163.01      164.92     22.82 o 
  -1 -16   7      102.53      112.59     28.39 o 
   0 -16   7      514.17      557.41     31.90 o 
   1 -16   7       51.92       33.62     27.70 o 
   2 -16   7       13.69       19.29     23.94 o 
  -5 -15   7        7.75       16.73     25.17 o 
  -4 -15   7       64.56       41.71     24.73 o 
  -3 -15   7       37.87       29.87     19.81 o 
  -2 -15   7      121.03      103.12     21.91 o 
  -1 -15   7      386.62      397.27     30.36 o 
   0 -15   7       95.62       88.21     27.74 o 
   1 -15   7      535.46      542.29     24.61 o 
   2 -15   7        3.00        1.67     19.42 o 
   4 -15   7      165.44      182.11     37.55 o 
  -5 -14   7       13.00       16.37     24.94 o 
  -4 -14   7       85.70       87.05     24.49 o 
  -3 -14   7      233.84      258.47     22.85 o 
  -2 -14   7       78.33       69.97     21.31 o 
  -1 -14   7      229.68      220.47     18.85 o 
   0 -14   7      301.54      325.44     28.96 o 
   1 -14   7      190.22      175.62     28.09 o 
   2 -14   7       24.50       14.46     19.51 o 
   3 -14   7      509.30      554.00     39.56 o 
   4 -14   7       25.23       21.31     30.69 o 
  -5 -13   7       67.57       58.37     20.18 o 
  -4 -13   7       24.69        8.78     16.12 o 
  -3 -13   7       59.59       43.69     19.30 o 
  -2 -13   7       61.63       66.23     20.71 o 
  -1 -13   7      175.49      157.83     21.58 o 
   0 -13   7       18.01       26.37     26.04 o 
   1 -13   7     2315.47     2427.13     42.97 o 
   2 -13   7       43.48       42.80     21.29 o 
   3 -13   7       12.01       14.51     15.08 o 
   4 -13   7       35.81       36.72     24.73 o 
  -6 -12   7       16.13       18.06     20.81 o 
  -5 -12   7      249.30      287.46     25.21 o 
  -4 -12   7      137.34      126.87     20.02 o 
  -3 -12   7       16.93       18.42     18.69 o 
  -2 -12   7      640.48      627.00     19.90 o 
  -1 -12   7      460.42      477.02     22.16 o 
   0 -12   7       18.75       15.21     16.79 o 
   1 -12   7       66.07       51.09     21.06 o 
   2 -12   7      181.05      160.14     19.08 o 
   3 -12   7      912.32      978.21     26.84 o 
   4 -12   7        1.70       -2.72     24.08 o 
   5 -12   7      107.65      107.39     25.87 o 
  -6 -11   7       40.47       22.36     24.96 o 
  -5 -11   7       81.48       66.72     19.91 o 
  -4 -11   7       71.72       60.46     16.01 o 
  -3 -11   7        8.19        1.06     18.42 o 
  -2 -11   7      187.11      186.86     19.48 o 
  -1 -11   7      331.84      314.79     20.51 o 
   0 -11   7       10.10        8.54     19.84 o 
   1 -11   7      114.41      129.67     18.35 o 
   2 -11   7       10.07        9.26     17.12 o 
   3 -11   7      137.02      135.56     17.29 o 
   4 -11   7      106.52       86.54     22.20 o 
   5 -11   7      193.93      171.93     21.61 o 
  -6 -10   7        7.91        6.78     20.12 o 
  -5 -10   7      300.79      290.74     17.81 o 
  -4 -10   7      383.37      386.04     18.03 o 
  -3 -10   7      572.06      590.74     21.65 o 
  -2 -10   7      167.87      169.19     19.10 o 
  -1 -10   7      296.95      275.11     16.87 o 
   0 -10   7       89.68       89.81     13.36 o 
   1 -10   7       74.37       72.48     13.83 o 
   2 -10   7      952.81      993.02     20.99 o 
   3 -10   7      113.99      110.26     16.76 o 
   4 -10   7      263.48      293.27     22.98 o 
   5 -10   7      186.82      179.54     25.73 o 
  -6  -9   7        2.16        6.38     24.13 o 
  -5  -9   7       39.04       22.29     15.88 o 
  -4  -9   7      352.07      352.69     17.43 o 
  -3  -9   7      305.48      302.95     19.96 o 
  -2  -9   7      300.22      308.92     14.45 o 
  -1  -9   7      231.78      206.27     17.09 o 
   0  -9   7       35.09       35.94     15.55 o 
   1  -9   7        9.25        6.27     15.41 o 
   2  -9   7      208.38      229.96     16.27 o 
   3  -9   7        9.53        5.05     15.17 o 
   4  -9   7      113.64       93.75     19.81 o 
   5  -9   7       16.59       11.18     24.00 o 
  -6  -8   7       23.27       14.79     24.08 o 
  -5  -8   7      378.41      395.24     19.23 o 
  -4  -8   7      639.98      658.95     19.02 o 
  -3  -8   7      861.74      843.73     18.05 o 
  -2  -8   7      167.17      157.55     15.28 o 
  -1  -8   7      111.90      117.38     14.96 o 
   0  -8   7      531.13      536.23     18.71 o 
   1  -8   7       16.72       21.35     12.23 o 
   2  -8   7      819.04      823.69     17.04 o 
   3  -8   7      357.30      336.90     16.70 o 
   4  -8   7       93.53       96.95     19.67 o 
   5  -8   7       78.26       76.73     20.15 o 
   6  -8   7       24.34       15.20     20.93 o 
  -7  -7   7       52.95       24.00     18.39 o 
  -6  -7   7       29.08       23.08     19.48 o 
  -5  -7   7       88.29       80.05     13.97 o 
  -4  -7   7      234.25      245.71     16.41 o 
  -3  -7   7      218.29      230.25     15.88 o 
  -2  -7   7       25.93       23.15     10.15 o 
  -1  -7   7      436.27      415.62     15.47 o 
   0  -7   7       99.14       99.02     14.93 o 
   1  -7   7       41.23       58.72     14.44 o 
   2  -7   7        2.81        1.75     11.55 o 
   3  -7   7      355.81      350.85     14.79 o 
   4  -7   7       27.81       14.51     18.82 o 
   5  -7   7       58.43       39.10     19.90 o 
   6  -7   7       19.92       15.94     25.18 o 
  -7  -6   7       55.92       59.83     20.98 o 
  -6  -6   7       10.98       16.01     13.69 o 
  -5  -6   7      157.93      157.36     16.28 o 
  -4  -6   7       25.34       10.73     18.26 o 
  -3  -6   7      872.95      854.51     19.66 o 
  -2  -6   7      323.58      320.36     14.51 o 
  -1  -6   7      488.08      490.66     18.27 o 
   0  -6   7      277.02      279.72     16.60 o 
   1  -6   7      316.08      326.78     16.70 o 
   2  -6   7      234.03      226.43     12.90 o 
   3  -6   7      574.46      603.21     16.58 o 
   4  -6   7      114.45       87.08     19.22 o 
   5  -6   7       23.06       17.49     15.98 o 
   6  -6   7       14.02       19.20     24.92 o 
  -7  -5   7        5.58        5.46     20.42 o 
  -6  -5   7        7.42       -2.77     19.53 o 
  -5  -5   7      191.73      190.96     16.38 o 
  -4  -5   7      131.05      132.66     18.70 o 
  -3  -5   7       84.90       96.82     14.69 o 
  -2  -5   7      251.15      250.89     14.15 o 
  -1  -5   7      283.34      279.76     14.85 o 
   0  -5   7       58.82       79.35     15.21 o 
   1  -5   7     1370.86     1296.91     45.62 o 
   2  -5   7      435.41      445.09     12.24 o 
   3  -5   7      217.44      221.07     15.77 o 
   4  -5   7       41.93       42.71     15.43 o 
   5  -5   7        1.79        4.25     15.86 o 
   6  -5   7       29.21       28.07     20.14 o 
  -7  -4   7       16.48        4.84     20.16 o 
  -6  -4   7       54.08       51.75     19.38 o 
  -5  -4   7       26.14       24.10     15.26 o 
  -4  -4   7      374.83      357.40     13.93 o 
  -3  -4   7       56.73       43.05     14.29 o 
  -2  -4   7     1348.33     1423.86     22.97 o 
  -1  -4   7      757.25      788.44     20.76 o 
   0  -4   7      124.53      110.14     15.90 o 
   1  -4   7      499.95      515.70     16.66 o 
   2  -4   7      498.33      527.76     14.45 o 
   3  -4   7      780.39      778.44     27.12 o 
   4  -4   7      152.64      158.12     15.99 o 
   5  -4   7       61.61       44.53     14.11 o 
   6  -4   7      191.53      195.06     21.27 o 
  -7  -3   7        0.17       -0.69     24.51 o 
  -6  -3   7       67.82       45.50     16.13 o 
  -5  -3   7       63.48       66.32     15.47 o 
  -4  -3   7      575.30      570.77     24.27 o 
  -3  -3   7      246.49      236.57     11.86 o 
  -2  -3   7     3056.24     3206.18     70.55 o 
  -1  -3   7     1428.29     1427.03     48.27 o 
   0  -3   7      421.65      426.15     16.38 o 
   1  -3   7      329.94      368.87     17.53 o 
   2  -3   7      104.46      107.20     10.80 o 
   3  -3   7      147.11      122.58     12.39 o 
   4  -3   7      361.34      379.89     20.46 o 
   5  -3   7       35.11       26.91     19.25 o 
   6  -3   7       62.25       71.31     20.50 o 
  -7  -2   7       68.90       50.68     20.44 o 
  -6  -2   7        3.62       -2.07     15.59 o 
  -5  -2   7      251.75      269.09     16.56 o 
  -4  -2   7      331.78      322.84     14.44 o 
  -3  -2   7     1126.78     1101.91     18.87 o 
  -2  -2   7     3475.09     3490.10     30.26 o 
  -1  -2   7      112.49      105.97     13.96 o 
   0  -2   7     1350.24     1313.56     58.04 o 
   1  -2   7       62.04       67.15     12.85 o 
   2  -2   7      202.46      184.73     15.39 o 
   3  -2   7       22.72       24.13      9.22 o 
   4  -2   7        8.06        2.89     15.01 o 
   5  -2   7       66.61       69.40     15.99 o 
   6  -2   7      163.11      178.54     21.23 o 
  -7  -1   7      132.01      141.48     23.80 o 
  -6  -1   7        6.08       -8.70     15.70 o 
  -5  -1   7      260.88      289.97     16.46 o 
  -4  -1   7     1069.22     1061.90     19.88 o 
  -3  -1   7      474.65      499.43     15.38 o 
  -2  -1   7     1606.31     1659.91     33.52 o 
  -1  -1   7     1230.60     1253.54     23.69 o 
   0  -1   7      266.22      258.72     17.85 o 
   1  -1   7      424.45      435.91     18.28 o 
   2  -1   7       25.16       15.43     14.27 o 
   3  -1   7      419.43      427.38     12.55 o 
   4  -1   7      142.94      151.92     19.31 o 
   5  -1   7       99.64       89.10     14.15 o 
   6  -1   7      170.82      170.32     21.18 o 
  -7   0   7       19.75       14.05     20.10 o 
  -6   0   7       53.92       33.59     13.85 o 
  -5   0   7     2151.43     2248.45     49.26 o 
  -4   0   7     1057.21     1026.06     16.97 o 
  -3   0   7        9.30       16.78     14.15 o 
  -2   0   7     1551.04     1568.03     22.54 o 
  -1   0   7     5589.77     5834.46    114.49 o 
   0   0   7       70.34       63.19     16.41 o 
   1   0   7     1060.41     1022.73     30.07 o 
   2   0   7       13.54       17.56     10.05 o 
   3   0   7       51.30       59.51     11.90 o 
   4   0   7      518.83      549.43     17.99 o 
   5   0   7      123.74      117.27     16.23 o 
   6   0   7       58.85       55.09     20.17 o 
  -7   1   7      134.40      137.78     17.93 o 
  -6   1   7        6.28       -4.83     13.45 o 
  -5   1   7      264.59      272.34     16.45 o 
  -4   1   7     1066.55     1059.46     25.24 o 
  -3   1   7      480.57      486.46     13.86 o 
  -2   1   7     1600.41     1717.20     23.39 o 
  -1   1   7     1241.76     1274.58     57.49 o 
   0   1   7      262.77      256.70     18.35 o 
   1   1   7      433.07      435.65     16.16 o 
   2   1   7       24.65       27.53     11.49 o 
   3   1   7      426.99      426.65     15.73 o 
   4   1   7      139.56      150.90     15.69 o 
   5   1   7      100.32      100.73     19.59 o 
   6   1   7      171.04      171.70     21.18 o 
  -7   2   7       67.69       38.84     24.89 o 
  -6   2   7        4.48        6.61     15.60 o 
  -5   2   7      243.26      248.07     19.65 o 
  -4   2   7      331.45      314.63     16.23 o 
  -3   2   7     1133.89     1162.20     68.38 o 
  -2   2   7     3483.34     3658.02    186.14 o 
  -1   2   7      110.63      100.20     13.69 o 
   0   2   7     1345.46     1376.73     24.24 o 
   1   2   7       62.74       55.26     12.78 o 
   2   2   7      210.23      213.08     13.30 o 
   3   2   7       22.03       26.90     11.58 o 
   4   2   7        9.05        9.67     18.32 o 
   5   2   7       66.98       81.28     19.46 o 
   6   2   7      163.08      159.15     21.15 o 
  -7   3   7        0.25        3.10     20.01 o 
  -6   3   7       67.56       53.38     19.70 o 
  -5   3   7       66.74       70.92     18.58 o 
  -4   3   7      575.14      567.60     20.03 o 
  -3   3   7      242.97      260.72     15.66 o 
  -2   3   7     3043.11     3031.93     63.43 o 
  -1   3   7     1443.16     1440.81     24.51 o 
   0   3   7      428.52      454.55     18.96 o 
   1   3   7      328.09      371.55     17.44 o 
   2   3   7      100.31      105.78     12.46 o 
   3   3   7      148.02      127.53     10.82 o 
   4   3   7      359.93      362.34     15.18 o 
   5   3   7       33.77       27.19     13.60 o 
   6   3   7       62.48       59.87     20.44 o 
  -7   4   7       17.56       20.63     20.12 o 
  -6   4   7       54.27       50.26     16.13 o 
  -5   4   7       25.15       26.88     15.22 o 
  -4   4   7      375.74      367.83     19.28 o 
  -3   4   7       62.98       57.37     14.32 o 
  -2   4   7     1336.80     1355.90     20.19 o 
  -1   4   7      750.19      805.13     18.90 o 
   0   4   7      116.49       98.91     15.81 o 
   1   4   7      508.23      525.27     20.16 o 
   2   4   7      501.56      488.03     26.24 o 
   3   4   7      776.15      783.83     15.47 o 
   4   4   7      155.51      165.38     15.92 o 
   5   4   7       62.95       71.40     16.08 o 
   6   4   7      189.33      172.87     18.39 o 
  -7   5   7        5.44        9.22     24.73 o 
  -6   5   7        7.61        7.37     15.77 o 
  -5   5   7      186.05      203.37     19.36 o 
  -4   5   7      134.41      126.69     15.60 o 
  -3   5   7       82.63       94.29     12.20 o 
  -2   5   7      251.18      266.63     16.08 o 
  -1   5   7      287.00      289.70     16.83 o 
   0   5   7       60.17       71.21     15.21 o 
   1   5   7     1352.75     1316.02     37.10 o 
   2   5   7      436.09      464.47     17.38 o 
   3   5   7      216.05      238.23     19.17 o 
   4   5   7       42.64       37.88     15.36 o 
   5   5   7        1.75      -13.87     19.39 o 
   6   5   7       29.15       -8.77     24.61 o 
  -7   6   7       55.77       52.45     30.05 o 
  -6   6   7        9.47       24.03     15.71 o 
  -5   6   7      154.36      139.53     14.18 o 
  -4   6   7       27.32       34.17     18.10 o 
  -3   6   7      882.75      896.75     19.81 o 
  -2   6   7      323.51      319.91     13.10 o 
  -1   6   7      490.62      498.77     20.16 o 
   0   6   7      272.81      278.34     16.58 o 
   1   6   7      319.39      311.73     16.87 o 
   2   6   7      227.62      221.86     15.69 o 
   3   6   7      574.67      603.24     18.84 o 
   4   6   7      111.02       97.69     16.25 o 
   5   6   7       21.72       15.03     15.95 o 
   6   6   7       13.17       26.20     24.75 o 
  -7   7   7       54.04       10.27     18.29 o 
  -6   7   7       29.40       24.83     23.70 o 
  -5   7   7       86.64       82.00     15.93 o 
  -4   7   7      226.57      248.98     19.29 o 
  -3   7   7      215.37      229.23     12.28 o 
  -2   7   7       24.91       23.47     14.13 o 
  -1   7   7      446.98      443.40     17.68 o 
   0   7   7       99.90       99.74     12.31 o 
   1   7   7       40.69       50.26     14.36 o 
   2   7   7        3.45        0.37     11.72 o 
   3   7   7      356.37      350.12     19.85 o 
   4   7   7       28.44       24.45     13.21 o 
   5   7   7       58.59       54.38     16.09 o 
   6   7   7       18.83       31.10     24.88 o 
  -6   8   7       23.70       16.12     23.98 o 
  -5   8   7      381.42      389.18     20.87 o 
  -4   8   7      636.97      657.23     21.58 o 
  -3   8   7      864.34      848.50     16.86 o 
  -2   8   7      167.38      166.48     15.20 o 
  -1   8   7      104.88      106.37     14.93 o 
   0   8   7      535.22      551.79     18.83 o 
   1   8   7       14.65       16.01     14.10 o 
   2   8   7      835.75      850.28     16.53 o 
   3   8   7      356.05      331.81     16.80 o 
   4   8   7       94.51      108.08     19.27 o 
   5   8   7       76.14       54.15     17.42 o 
   6   8   7       24.33       29.41     35.75 o 
  -6   9   7        2.21       -5.70     17.25 o 
  -5   9   7       40.14       27.77     15.80 o 
  -4   9   7      352.01      312.13     20.53 o 
  -3   9   7      306.27      283.90     16.93 o 
  -2   9   7      295.88      300.22     14.36 o 
  -1   9   7      242.56      222.98     13.47 o 
   0   9   7       34.61       25.67     14.27 o 
   1   9   7        8.99       10.26     14.12 o 
   2   9   7      212.73      239.45     19.28 o 
   3   9   7       10.96       10.12     18.45 o 
   4   9   7      113.17       93.22     16.45 o 
   5   9   7       15.30        9.39     19.74 o 
  -6  10   7        7.46        2.39     20.20 o 
  -5  10   7      300.17      298.50     17.70 o 
  -4  10   7      391.47      398.25     15.99 o 
  -3  10   7      572.88      576.49     21.77 o 
  -2  10   7      170.12      172.49     17.45 o 
  -1  10   7      283.60      270.99     16.61 o 
   0  10   7       89.26       99.34     16.40 o 
   1  10   7       78.94       80.90     13.13 o 
   2  10   7      929.45      919.48     33.75 o 
   3  10   7      114.20      122.93     15.89 o 
   4  10   7      262.91      274.26     20.35 o 
   5  10   7      189.25      177.52     20.89 o 
  -6  11   7       40.57       23.26     20.53 o 
  -5  11   7       82.58       64.33     16.46 o 
  -4  11   7       74.27       66.92     19.25 o 
  -3  11   7        8.27        9.23     14.99 o 
  -2  11   7      187.11      203.54     19.44 o 
  -1  11   7      336.15      305.05     20.47 o 
   0  11   7        9.40       14.99     20.66 o 
   1  11   7      111.92      138.75     26.29 o 
   2  11   7       11.07       14.77     18.34 o 
   3  11   7      135.39      123.67     19.59 o 
   4  11   7      108.83       84.71     19.96 o 
   5  11   7      191.71      194.89     25.16 o 
  -6  12   7       17.41       30.83     20.95 o 
  -5  12   7      251.67      262.08     21.15 o 
  -4  12   7      133.07      131.97     19.85 o 
  -3  12   7       17.80       20.69     18.84 o 
  -2  12   7      639.27      603.19     28.90 o 
  -1  12   7      455.55      466.24     23.37 o 
   0  12   7       15.63       16.69     21.13 o 
   1  12   7       69.00       62.53     18.99 o 
   2  12   7      185.43      179.63     16.32 o 
   3  12   7      914.76      975.87     23.68 o 
   4  12   7        1.39       -0.77     24.01 o 
   5  12   7      107.89       75.44     18.29 o 
  -5  13   7       69.37       55.49     24.69 o 
  -4  13   7       25.89       26.06     19.42 o 
  -3  13   7       58.56       56.50     18.99 o 
  -2  13   7       60.05       62.83     19.02 o 
  -1  13   7      178.31      161.06     22.49 o 
   0  13   7       18.68       30.21     26.33 o 
   1  13   7     2322.90     2388.97     42.62 o 
   2  13   7       42.32       28.06     15.66 o 
   3  13   7       12.22        5.98     13.76 o 
   4  13   7       35.34       25.34     24.47 o 
  -5  14   7       13.15       11.12     20.33 o 
  -4  14   7       84.11       98.22     24.19 o 
  -3  14   7      229.60      253.18     17.85 o 
  -2  14   7       78.78       77.72     21.14 o 
  -1  14   7      230.39      223.24     19.35 o 
   0  14   7      308.53      319.95     29.07 o 
   1  14   7      187.47      185.06     28.20 o 
   2  14   7       24.52       18.28     15.72 o 
   3  14   7      511.59      545.45     22.48 o 
   4  14   7       26.60       13.13     20.52 o 
  -5  15   7        8.20       -0.02     17.98 o 
  -4  15   7       63.28       57.09     20.06 o 
  -3  15   7       38.77       30.26     16.11 o 
  -2  15   7      120.77      120.67     18.43 o 
  -1  15   7      383.11      382.16     24.69 o 
   0  15   7       94.86      112.48     27.65 o 
   1  15   7      542.25      545.81     22.26 o 
   2  15   7        2.90       -4.13     15.81 o 
   3  15   7       20.96       16.39     24.13 o 
   4  15   7      164.91      130.61     21.70 o 
  -4  16   7        2.13        5.75     20.20 o 
  -3  16   7      115.84      103.40     20.26 o 
  -2  16   7      161.25      161.74     16.63 o 
  -1  16   7      102.75      106.43     28.44 o 
   0  16   7      514.64      517.89     32.05 o 
   1  16   7       49.62       28.52     19.61 o 
   2  16   7       14.91        7.81     17.03 o 
   3  16   7       62.68       64.23     24.92 o 
  -4  17   7       36.77       22.93     20.95 o 
  -3  17   7        9.65       14.18     19.99 o 
  -2  17   7       86.71       77.12     22.72 o 
  -1  17   7      105.17      100.09     28.89 o 
   0  17   7       44.56       33.36     20.08 o 
   1  17   7      261.16      249.33     25.39 o 
   2  17   7        1.71        1.09     24.33 o 
   3  17   7        2.10        1.23     25.25 o 
  -3  18   7      105.27       97.57     21.12 o 
  -2  18   7       35.81       25.98     25.29 o 
  -1  18   7       87.69      104.08     35.05 o 
   0  18   7       17.70        6.94     24.42 o 
   1  18   7       23.20       39.65     24.44 o 
   2  18   7       42.88       30.23     25.40 o 
  -2  19   7       24.90       15.19     35.77 o 
  -1  19   7      183.51      158.12     44.74 o 
   0  19   7       16.72       17.69     24.89 o 
   1  19   7       71.71       56.47     25.37 o 
  -1  20   7       95.50       92.66     44.97 o 
   0  20   7       34.12       25.63     25.76 o 
  -2 -19   8       12.77       10.94     35.96 o 
  -1 -19   8       57.58       31.62     43.80 o 
   0 -19   8       79.89       64.75     25.89 o 
   1 -19   8       45.23       32.69     36.18 o 
  -3 -18   8       89.69       77.90     28.32 o 
  -2 -18   8       42.27       18.86     35.25 o 
  -1 -18   8       12.77       16.10     34.77 o 
   0 -18   8       73.24       76.81     35.23 o 
   1 -18   8        0.19        0.37     34.66 o 
   2 -18   8        9.89       12.07     25.11 o 
  -3 -17   8       18.35       11.63     26.96 o 
  -2 -17   8       49.49       51.50     21.35 o 
  -1 -17   8       63.59       67.63     34.36 o 
   0 -17   8       82.11       75.21     34.40 o 
   1 -17   8       53.81       61.53     34.40 o 
   2 -17   8        1.58       -1.91     34.77 o 
  -4 -16   8       28.29       18.26     25.09 o 
  -3 -16   8        8.78        8.38     26.60 o 
  -2 -16   8       10.50        5.24     22.96 o 
  -1 -16   8       72.46       75.58     28.22 o 
   0 -16   8       20.32        4.21     27.85 o 
   1 -16   8       27.35       18.51     30.89 o 
   2 -16   8        3.78      -16.99     34.51 o 
  -4 -15   8       61.37       72.87     24.82 o 
  -3 -15   8       41.37       43.61     16.95 o 
  -2 -15   8      107.59      113.35     22.10 o 
  -1 -15   8       32.27       32.14     22.13 o 
   0 -15   8      265.64      271.70     29.11 o 
   1 -15   8       26.87       20.55     19.53 o 
   2 -15   8        0.93       15.89     30.12 o 
   3 -15   8       40.26       45.32     34.97 o 
  -5 -14   8        7.35       12.53     20.20 o 
  -4 -14   8       85.56       99.88     24.48 o 
  -3 -14   8      207.40      200.08     20.61 o 
  -2 -14   8      286.65      281.64     17.91 o 
  -1 -14   8      209.33      193.66     22.54 o 
   0 -14   8       29.10       29.17     19.08 o 
   1 -14   8      294.06      283.57     28.77 o 
   2 -14   8       75.29       77.21     19.90 o 
   3 -14   8       39.37       27.62     24.41 o 
   4 -14   8        2.10      -11.83     31.02 o 
  -5 -13   8       16.12       15.65     20.28 o 
  -4 -13   8      173.70      174.08     29.53 o 
  -3 -13   8       26.19       21.14     19.06 o 
  -2 -13   8      274.32      288.96     22.43 o 
  -1 -13   8      190.84      211.14     21.80 o 
   0 -13   8      303.47      308.24     24.65 o 
   1 -13   8      206.51      215.25     28.16 o 
   2 -13   8       15.70       23.27     19.21 o 
   3 -13   8      620.53      605.87     22.78 o 
   4 -13   8       25.64       25.70     30.29 o 
  -5 -12   8       33.50       33.10     24.18 o 
  -4 -12   8       58.14       71.07     16.15 o 
  -3 -12   8      301.45      308.83     20.92 o 
  -2 -12   8      150.40      152.22     19.68 o 
  -1 -12   8      218.38      209.47     21.73 o 
   0 -12   8      385.05      404.59     19.28 o 
   1 -12   8      785.78      775.12     24.07 o 
   2 -12   8      142.25      135.43     18.29 o 
   3 -12   8       22.66       20.58     18.08 o 
   4 -12   8       26.69       27.80     26.89 o 
  -6 -11   8       32.12       17.84     20.52 o 
  -5 -11   8      278.89      304.79     25.10 o 
  -4 -11   8      383.43      395.57     21.38 o 
  -3 -11   8      646.55      636.51     32.11 o 
  -2 -11   8      530.18      548.12     24.21 o 
  -1 -11   8       83.52       70.04     18.76 o 
   0 -11   8      138.88      146.03     19.38 o 
   1 -11   8       30.94       38.44     17.17 o 
   2 -11   8      284.21      269.85     17.95 o 
   3 -11   8       80.73       66.12     15.98 o 
   4 -11   8       99.17      125.07     27.14 o 
   5 -11   8       37.09       23.34     25.45 o 
  -6 -10   8      136.45      135.68     25.38 o 
  -5 -10   8        3.77       12.28     15.84 o 
  -4 -10   8      262.44      245.07     20.30 o 
  -3 -10   8      679.56      699.46     22.41 o 
  -2 -10   8      620.43      636.33     21.89 o 
  -1 -10   8       33.37       36.74     14.81 o 
   0 -10   8      128.60      131.19     18.96 o 
   1 -10   8      143.24      144.87     14.98 o 
   2 -10   8      132.73      124.55     14.31 o 
   3 -10   8      168.66      176.31     16.49 o 
   4 -10   8       93.65       97.66     16.87 o 
   5 -10   8       60.17       48.42     25.09 o 
  -6  -9   8       75.48       70.42     20.33 o 
  -5  -9   8       97.91       92.55     19.84 o 
  -4  -9   8      141.78      134.53     16.03 o 
  -3  -9   8      153.98      149.64     16.04 o 
  -2  -9   8      475.72      454.94     17.45 o 
  -1  -9   8      133.28      126.11     15.24 o 
   0  -9   8       18.54       20.84     14.12 o 
   1  -9   8     1025.29     1094.12     38.66 o 
   2  -9   8     1310.65     1349.00     21.95 o 
   3  -9   8       90.09       66.28     15.62 o 
   4  -9   8       81.46      100.63     20.03 o 
   5  -9   8       20.64       -2.44     24.76 o 
  -6  -8   8      103.73       83.14     24.50 o 
  -5  -8   8       13.21       -1.59     15.00 o 
  -4  -8   8      137.87      138.28     19.12 o 
  -3  -8   8      439.36      489.66     20.70 o 
  -2  -8   8      310.03      325.09     16.48 o 
  -1  -8   8      285.87      289.51     14.12 o 
   0  -8   8       65.22       59.46     14.60 o 
   1  -8   8       52.07       49.62     11.95 o 
   2  -8   8       20.18       16.27     14.90 o 
   3  -8   8       72.61       65.77     13.40 o 
   4  -8   8       48.31       42.69     19.30 o 
   5  -8   8        2.44        9.39     24.19 o 
  -6  -7   8        1.37       -1.26     23.92 o 
  -5  -7   8      271.50      302.50     20.20 o 
  -4  -7   8      165.05      162.01     16.03 o 
  -3  -7   8     1257.42     1264.23     23.05 o 
  -2  -7   8      642.04      647.10     16.61 o 
  -1  -7   8      233.46      241.04     15.79 o 
   0  -7   8      100.76      104.17     14.80 o 
   1  -7   8      112.91      115.36     14.89 o 
   2  -7   8      169.41      165.51     15.59 o 
   3  -7   8       33.38       20.68     13.14 o 
   4  -7   8       57.97       52.03     19.39 o 
   5  -7   8        6.54       21.38     23.87 o 
  -7  -6   8       82.79       70.86     19.02 o 
  -6  -6   8       61.05       46.18     19.93 o 
  -5  -6   8      151.10      153.18     19.58 o 
  -4  -6   8      600.96      649.48     18.40 o 
  -3  -6   8     1437.96     1386.07     22.30 o 
  -2  -6   8       94.80       87.93     14.56 o 
  -1  -6   8        2.71        2.94     13.81 o 
   0  -6   8       33.00       29.63     14.10 o 
   1  -6   8      675.29      697.09     20.82 o 
   2  -6   8      135.17      133.04     11.03 o 
   3  -6   8       46.97       45.41     15.18 o 
   4  -6   8       18.35       14.66     13.39 o 
   5  -6   8        7.25       -5.27     19.49 o 
   6  -6   8       21.36       10.78     20.65 o 
  -7  -5   8      105.28       72.61     25.61 o 
  -6  -5   8       32.66       27.06     19.64 o 
  -5  -5   8      207.40      201.70     19.68 o 
  -4  -5   8     1319.39     1345.45     47.93 o 
  -3  -5   8      156.59      151.74     12.89 o 
  -2  -5   8       39.87       41.41     10.34 o 
  -1  -5   8     1070.06     1072.31     24.14 o 
   0  -5   8      670.86      648.87     17.25 o 
   1  -5   8       15.88       15.48     11.69 o 
   2  -5   8      121.09      115.70     10.00 o 
   3  -5   8      734.90      754.76     18.18 o 
   4  -5   8       14.21        5.66     13.29 o 
   5  -5   8        0.35        4.29     15.82 o 
   6  -5   8       32.16       38.58     20.70 o 
  -7  -4   8       46.06       45.51     17.74 o 
  -6  -4   8       17.04        7.46     13.80 o 
  -5  -4   8      366.94      373.83     17.34 o 
  -4  -4   8     1016.97     1015.42     39.68 o 
  -3  -4   8      318.15      318.11     16.15 o 
  -2  -4   8      371.17      391.67     16.56 o 
  -1  -4   8     1839.50     1813.07     48.58 o 
   0  -4   8       10.38       17.98     14.36 o 
   1  -4   8      926.46      922.86     20.13 o 
   2  -4   8      289.59      295.73     11.81 o 
   3  -4   8       37.15       42.66     14.96 o 
   4  -4   8      200.21      181.35     14.20 o 
   5  -4   8      156.68      168.60     20.42 o 
   6  -4   8        8.39        0.18     20.43 o 
  -7  -3   8       27.28       22.34     20.46 o 
  -6  -3   8      164.04      161.22     20.18 o 
  -5  -3   8       29.71       23.61     13.27 o 
  -4  -3   8      605.33      608.01     20.96 o 
  -3  -3   8       44.55       47.52     11.72 o 
  -2  -3   8      643.43      638.86     34.07 o 
  -1  -3   8      808.42      818.66     25.71 o 
   0  -3   8      706.53      672.20     16.08 o 
   1  -3   8      421.07      415.49     15.44 o 
   2  -3   8       10.58        8.77     11.45 o 
   3  -3   8        4.30        3.92     14.76 o 
   4  -3   8      150.76      147.12     12.62 o 
   5  -3   8      146.32      152.21     26.01 o 
   6  -3   8      118.28      111.20     21.10 o 
  -7  -2   8       47.99       23.50     20.55 o 
  -6  -2   8       52.12       35.89     16.04 o 
  -5  -2   8      616.08      561.95     23.10 o 
  -4  -2   8      376.32      398.40     17.32 o 
  -3  -2   8       61.84       61.35     10.33 o 
  -2  -2   8      624.23      622.65     18.31 o 
  -1  -2   8     1101.21     1138.20     34.03 o 
   0  -2   8      615.69      614.55     22.74 o 
   1  -2   8      591.03      587.72     30.31 o 
   2  -2   8      150.25      152.99     14.97 o 
   3  -2   8      574.36      609.12     17.19 o 
   4  -2   8       29.09       34.13     15.36 o 
   5  -2   8       65.84       70.44     17.83 o 
   6  -2   8        8.10        5.38     24.88 o 
  -7  -1   8       46.49       54.70     20.29 o 
  -6  -1   8       18.03        9.26     13.66 o 
  -5  -1   8       13.16        0.71     15.23 o 
  -4  -1   8       14.17        8.95     14.25 o 
  -3  -1   8      134.95      139.72     10.91 o 
  -2  -1   8     1360.31     1269.33     19.26 o 
  -1  -1   8     1381.57     1355.85     60.54 o 
   0  -1   8      784.32      810.96     18.52 o 
   1  -1   8     3058.41     3066.34     63.26 o 
   2  -1   8       24.50       26.19     11.56 o 
   3  -1   8       60.95       65.60     13.09 o 
   4  -1   8       96.82      100.37     18.99 o 
   5  -1   8       15.21       23.75     15.76 o 
   6  -1   8       15.24        7.47     20.40 o 
  -7   0   8       63.52       37.01     17.89 o 
  -6   0   8        0.53       -0.57     13.66 o 
  -5   0   8      200.05      206.28     16.32 o 
  -4   0   8      307.97      324.10     16.04 o 
  -3   0   8        4.62       15.58     13.70 o 
  -2   0   8      119.34      116.35     12.86 o 
  -1   0   8     1221.67     1255.14     21.10 o 
   0   0   8        4.18        2.01     10.74 o 
   1   0   8       74.29       65.28     12.53 o 
   2   0   8       26.10       40.55     11.69 o 
   3   0   8      306.31      320.39     14.40 o 
   4   0   8        8.05       -1.70     18.47 o 
   5   0   8        8.92        0.44     15.51 o 
   6   0   8       77.74       62.50     24.97 o 
  -7   1   8       45.52       47.64     24.69 o 
  -6   1   8       17.97        1.31     15.78 o 
  -5   1   8       10.68        4.47     15.11 o 
  -4   1   8       15.19       14.73     16.39 o 
  -3   1   8      136.08      132.11     12.49 o 
  -2   1   8     1367.61     1316.68     68.76 o 
  -1   1   8     1384.68     1416.81     38.28 o 
   0   1   8      788.85      844.85     20.48 o 
   1   1   8     3058.21     3182.49     55.59 o 
   2   1   8       23.41       21.33     11.59 o 
   3   1   8       58.71       57.76     10.73 o 
   4   1   8       95.89      114.89     15.57 o 
   5   1   8       15.24       13.13     19.38 o 
   6   1   8       14.77       -9.27     24.88 o 
  -7   2   8       49.17       33.02     24.92 o 
  -6   2   8       55.02       34.80     15.90 o 
  -5   2   8      620.95      637.82     18.25 o 
  -4   2   8      382.50      417.38     19.94 o 
  -3   2   8       56.97       54.31     11.64 o 
  -2   2   8      615.22      606.03     16.42 o 
  -1   2   8     1101.60     1150.33     30.41 o 
   0   2   8      623.42      598.72     17.04 o 
   1   2   8      597.50      564.53     15.08 o 
   2   2   8      155.69      152.23     12.67 o 
   3   2   8      575.97      583.95     15.58 o 
   4   2   8       28.77       23.19     18.72 o 
   5   2   8       65.28       65.98     19.71 o 
   6   2   8        7.81       -0.87     20.29 o 
  -7   3   8       27.84        9.72     20.64 o 
  -6   3   8      167.52      154.67     20.20 o 
  -5   3   8       28.65       28.03     15.25 o 
  -4   3   8      597.68      617.87     20.86 o 
  -3   3   8       46.77       60.81     11.72 o 
  -2   3   8      648.05      637.55     18.23 o 
  -1   3   8      794.03      789.75     16.88 o 
   0   3   8      712.11      656.58     28.88 o 
   1   3   8      412.23      402.59     15.11 o 
   2   3   8        9.05        3.66     13.98 o 
   3   3   8        2.92        5.89     14.71 o 
   4   3   8      153.74      143.31     14.15 o 
   5   3   8      147.82      131.29     16.84 o 
   6   3   8      117.35      105.98     21.04 o 
  -7   4   8       45.82       43.89     20.55 o 
  -6   4   8       16.65       11.49     19.36 o 
  -5   4   8      364.26      339.56     20.25 o 
  -4   4   8     1023.89     1052.77     22.76 o 
  -3   4   8      319.62      332.51     16.13 o 
  -2   4   8      365.12      365.73     13.20 o 
  -1   4   8     1863.66     1940.64     67.58 o 
   0   4   8        9.65       17.16     11.61 o 
   1   4   8      928.83      882.21     18.22 o 
   2   4   8      287.94      278.08     14.08 o 
   3   4   8       37.83       53.33     13.09 o 
   4   4   8      199.91      195.91     16.19 o 
   5   4   8      156.03      157.61     16.75 o 
   6   4   8        8.31       17.69     20.19 o 
  -7   5   8      107.87       79.54     21.00 o 
  -6   5   8       33.75       44.21     16.08 o 
  -5   5   8      209.02      191.72     16.64 o 
  -4   5   8     1293.25     1314.53     38.93 o 
  -3   5   8      163.63      168.48     15.19 o 
  -2   5   8       40.76       46.93     11.73 o 
  -1   5   8     1054.85     1056.84     19.52 o 
   0   5   8      663.01      649.32     17.12 o 
   1   5   8       15.59       11.45     11.69 o 
   2   5   8      126.01      109.54     12.35 o 
   3   5   8      741.77      761.34     18.66 o 
   4   5   8       13.97        1.87     13.23 o 
   5   5   8        0.41       -0.80     13.77 o 
   6   5   8       34.64       21.70     17.86 o 
  -7   6   8       84.05       55.86     25.72 o 
  -6   6   8       59.49       55.36     19.67 o 
  -5   6   8      147.60      148.61     16.09 o 
  -4   6   8      604.66      624.50     21.23 o 
  -3   6   8     1434.34     1395.65     22.06 o 
  -2   6   8       95.29      105.35     14.57 o 
  -1   6   8        2.84        4.80     13.86 o 
   0   6   8       32.37       23.77     11.60 o 
   1   6   8      680.76      708.53     17.89 o 
   2   6   8      133.59      130.41     12.90 o 
   3   6   8       48.54       42.75     13.21 o 
   4   6   8       17.72        7.92     13.51 o 
   5   6   8        7.88       -6.71     19.37 o 
   6   6   8       20.91       25.82     20.64 o 
  -6   7   8        1.66        5.39     23.76 o 
  -5   7   8      274.78      262.70     17.01 o 
  -4   7   8      168.58      182.24     19.26 o 
  -3   7   8     1260.50     1216.21     40.71 o 
  -2   7   8      641.22      652.72     16.97 o 
  -1   7   8      233.26      245.31     13.57 o 
   0   7   8      101.73      112.86     14.75 o 
   1   7   8      104.74      112.61     14.91 o 
   2   7   8      162.73      158.62     16.38 o 
   3   7   8       33.74       21.53     15.23 o 
   4   7   8       62.24       38.79     19.14 o 
   5   7   8        6.75        0.26     19.48 o 
  -6   8   8      100.25      115.99     24.45 o 
  -5   8   8       14.09        7.34     19.16 o 
  -4   8   8      139.48      144.33     19.17 o 
  -3   8   8      440.95      455.52     16.04 o 
  -2   8   8      307.98      319.33     16.48 o 
  -1   8   8      289.94      300.06     14.29 o 
   0   8   8       70.60       75.58     12.21 o 
   1   8   8       49.60       45.63     14.31 o 
   2   8   8       18.79       27.66     18.11 o 
   3   8   8       69.90       77.85     13.31 o 
   4   8   8       46.74       43.86     19.12 o 
   5   8   8        2.72       -9.29     21.49 o 
  -6   9   8       76.73       59.31     20.25 o 
  -5   9   8       97.01      101.68     16.31 o 
  -4   9   8      142.02      136.59     19.45 o 
  -3   9   8      155.64      147.37     15.88 o 
  -2   9   8      482.82      481.02     17.84 o 
  -1   9   8      130.18      119.96     15.22 o 
   0   9   8       18.22       16.56     14.13 o 
   1   9   8     1028.95     1004.32     22.13 o 
   2   9   8     1313.33     1303.50     19.70 o 
   3   9   8       90.34       70.80     15.66 o 
   4   9   8       82.33       85.87     14.38 o 
   5   9   8       21.47       19.00     24.51 o 
  -6  10   8      134.24      127.32     21.15 o 
  -5  10   8        3.67        2.14     19.45 o 
  -4  10   8      259.97      237.36     17.19 o 
  -3  10   8      673.62      734.43     22.29 o 
  -2  10   8      612.28      645.39     24.95 o 
  -1  10   8       32.63       33.67     18.16 o 
   0  10   8      126.97      118.80     19.37 o 
   1  10   8      144.14      151.10     19.38 o 
   2  10   8      136.60      121.18     13.88 o 
   3  10   8      170.31      163.77     19.88 o 
   4  10   8       92.24       91.25     14.37 o 
   5  10   8       58.49       51.50     22.33 o 
  -6  11   8       30.70       51.59     24.97 o 
  -5  11   8      278.68      307.15     21.05 o 
  -4  11   8      379.65      400.49     21.17 o 
  -3  11   8      644.84      652.55     19.41 o 
  -2  11   8      525.54      532.33     18.87 o 
  -1  11   8       81.56       69.88     16.19 o 
   0  11   8      135.49      127.77     20.95 o 
   1  11   8       33.42       41.59     20.24 o 
   2  11   8      289.24      283.05     20.10 o 
   3  11   8       80.63       60.60     19.34 o 
   4  11   8      100.79      117.73     24.41 o 
   5  11   8       37.79        8.44     25.33 o 
  -5  12   8       34.73       10.19     24.51 o 
  -4  12   8       57.94       56.48     19.58 o 
  -3  12   8      298.30      305.06     20.64 o 
  -2  12   8      151.75      148.10     19.67 o 
  -1  12   8      226.44      235.94     21.72 o 
   0  12   8      384.34      389.69     19.78 o 
   1  12   8      780.20      713.32     25.44 o 
   2  12   8      138.51      151.53     19.33 o 
   3  12   8       21.96       11.27     15.95 o 
   4  12   8       27.46       25.73     24.27 o 
  -5  13   8       16.06       12.82     24.81 o 
  -4  13   8      179.64      164.90     20.80 o 
  -3  13   8       23.93       12.25     19.23 o 
  -2  13   8      272.63      273.63     21.00 o 
  -1  13   8      186.51      197.76     21.98 o 
   0  13   8      301.07      308.79     24.71 o 
   1  13   8      208.14      222.32     28.29 o 
   2  13   8       15.44       14.33     19.04 o 
   3  13   8      620.77      605.58     23.08 o 
   4  13   8       25.89       10.21     24.95 o 
  -5  14   8        8.12      -14.96     25.33 o 
  -4  14   8       89.32       93.77     24.47 o 
  -3  14   8      206.27      203.32     20.71 o 
  -2  14   8      288.77      301.36     27.91 o 
  -1  14   8      204.50      204.43     22.33 o 
   0  14   8       28.91       15.95     19.03 o 
   1  14   8      294.77      258.27     29.05 o 
   2  14   8       77.13       77.21     14.17 o 
   3  14   8       39.73       40.98     24.10 o 
   4  14   8        2.00       -8.26     25.02 o 
  -4  15   8       61.57       69.33     20.46 o 
  -3  15   8       42.03       38.79     19.84 o 
  -2  15   8      108.73      112.99     21.97 o 
  -1  15   8       33.53       27.90     20.28 o 
   0  15   8      263.64      257.94     29.09 o 
   1  15   8       26.18       18.43     15.83 o 
   2  15   8        0.76       11.55     14.98 o 
   3  15   8       41.83       27.12     20.08 o 
  -4  16   8       29.94       29.31     20.56 o 
  -3  16   8        9.07        7.29     21.13 o 
  -2  16   8       10.64        8.58     18.27 o 
  -1  16   8       74.75       63.31     28.20 o 
   0  16   8       20.95       11.57     27.63 o 
   1  16   8       28.42       17.84     20.81 o 
   2  16   8        3.94       14.85     19.47 o 
   3  16   8       35.83       41.59     20.48 o 
  -3  17   8       19.03       12.34     21.39 o 
  -2  17   8       48.89       47.45     23.76 o 
  -1  17   8       63.48       63.49     34.51 o 
   0  17   8       83.38       86.43     24.61 o 
   1  17   8       54.54       57.01     24.59 o 
   2  17   8        1.27       -2.27     17.46 o 
   3  17   8      152.69      100.74     27.22 o 
  -3  18   8       88.16       74.92     22.66 o 
  -2  18   8       43.14       42.60     26.31 o 
  -1  18   8       12.72       -0.65     34.81 o 
   0  18   8       73.20       87.95     35.34 o 
   1  18   8        0.19        7.14     24.79 o 
   2  18   8       10.28        3.50     20.76 o 
  -2  19   8       10.95       15.50     35.88 o 
  -1  19   8       58.83       39.55     36.03 o 
   0  19   8       80.19       70.52     25.55 o 
   1  19   8       45.45       37.73     21.04 o 
  -1 -19   9       78.82       58.13     36.40 o 
  -2 -18   9      101.77       76.34     36.40 o 
  -1 -18   9      229.60      210.10     36.73 o 
   0 -18   9        1.93        1.56     24.50 o 
   1 -18   9        3.18       -1.61     35.18 o 
  -3 -17   9       24.89       13.64     27.39 o 
  -2 -17   9       48.86       41.36     28.52 o 
  -1 -17   9      135.89      135.41     35.40 o 
   0 -17   9      195.99      201.82     35.91 o 
   1 -17   9        6.21       18.99     24.00 o 
   2 -17   9        7.91        4.67     25.22 o 
  -4 -16   9       28.87       30.74     25.39 o 
  -3 -16   9        1.61        2.66     26.69 o 
  -2 -16   9       21.53       21.08     26.28 o 
  -1 -16   9       40.15       34.49     33.77 o 
   0 -16   9       20.07       23.81     33.55 o 
   1 -16   9       32.78        0.87     34.38 o 
   2 -16   9       22.12       16.10     24.48 o 
   3 -16   9        7.60        2.52     35.81 o 
  -4 -15   9       63.60       63.09     20.60 o 
  -3 -15   9       82.23       62.48     24.54 o 
  -2 -15   9       50.63       57.15     21.78 o 
  -1 -15   9       37.08       32.49     22.51 o 
   0 -15   9       39.10       33.14     27.43 o 
   1 -15   9       32.39        7.77     27.85 o 
   2 -15   9       41.92       15.00     24.40 o 
   3 -15   9        9.19        8.54     21.43 o 
  -5 -14   9       12.26        0.46     25.30 o 
  -4 -14   9       16.96       15.38     24.40 o 
  -3 -14   9       20.20       20.34     16.01 o 
  -2 -14   9       75.01       61.67     21.52 o 
  -1 -14   9       32.44       25.71     21.05 o 
   0 -14   9       33.73       30.02     21.00 o 
   1 -14   9       43.08       21.23     27.30 o 
   2 -14   9      176.92      165.17     22.70 o 
   3 -14   9       22.74       20.70     22.76 o 
  -5 -13   9       29.50       30.37     24.88 o 
  -4 -13   9       36.90       27.13     19.67 o 
  -3 -13   9       67.43       65.75     19.67 o 
  -2 -13   9     2405.81     2554.23     32.87 o 
  -1 -13   9      217.09      209.27     21.95 o 
   0 -13   9      198.08      183.20     23.22 o 
   1 -13   9       42.01       33.16     19.11 o 
   2 -13   9      247.59      228.01     20.29 o 
   3 -13   9       13.76        9.06     22.39 o 
   4 -13   9       25.14       22.84     27.72 o 
  -5 -12   9      140.57      119.05     25.10 o 
  -4 -12   9       35.57       22.19     19.64 o 
  -3 -12   9      120.38      112.43     19.68 o 
  -2 -12   9       15.33       18.57     18.88 o 
  -1 -12   9       40.68       24.94     16.26 o 
   0 -12   9       62.50       67.96     20.70 o 
   1 -12   9       20.37       16.41     17.40 o 
   2 -12   9      247.18      233.35     19.19 o 
   3 -12   9       21.31       10.02     15.26 o 
   4 -12   9       41.54       35.97     25.09 o 
  -6 -11   9       56.53       49.69     25.56 o 
  -5 -11   9       22.06       31.29     24.16 o 
  -4 -11   9      196.95      181.42     20.31 o 
  -3 -11   9       49.07       46.21     19.05 o 
  -2 -11   9      171.45      190.78     16.47 o 
  -1 -11   9       93.94      119.24     18.99 o 
   0 -11   9      922.81      931.52     34.49 o 
   1 -11   9      143.59      131.54     17.11 o 
   2 -11   9      572.47      555.97     16.84 o 
   3 -11   9      240.64      228.98     16.83 o 
   4 -11   9       74.64       92.54     24.76 o 
  -6 -10   9        1.04       13.20     24.74 o 
  -5 -10   9      146.55      129.68     17.55 o 
  -4 -10   9      264.48      271.09     15.25 o 
  -3 -10   9       44.20       36.29     13.52 o 
  -2 -10   9      193.27      180.51     19.37 o 
  -1 -10   9      521.58      520.79     18.52 o 
   0 -10   9       82.92       77.05     18.61 o 
   1 -10   9      126.52      111.78     15.83 o 
   2 -10   9      200.19      210.95     16.37 o 
   3 -10   9       11.54        5.70     13.54 o 
   4 -10   9       68.04       65.55     17.29 o 
   5 -10   9       12.35        0.07     25.48 o 
  -6  -9   9       76.16       71.04     20.61 o 
  -5  -9   9       13.85       23.35     19.45 o 
  -4  -9   9      135.73      131.89     17.40 o 
  -3  -9   9     2185.75     2285.20     28.75 o 
  -2  -9   9      107.91      101.30     18.77 o 
  -1  -9   9      446.65      480.10     20.98 o 
   0  -9   9      466.68      483.23     21.12 o 
   1  -9   9       31.60       33.93     18.43 o 
   2  -9   9      293.04      263.32     16.74 o 
   3  -9   9       25.21       34.51     13.58 o 
   4  -9   9       26.91       18.50     14.30 o 
   5  -9   9        2.13        3.82     24.94 o 
  -6  -8   9      173.31      179.55     28.15 o 
  -5  -8   9      118.21      104.81     16.41 o 
  -4  -8   9      464.45      439.41     25.53 o 
  -3  -8   9       84.29       77.45     15.60 o 
  -2  -8   9      181.47      207.83     16.04 o 
  -1  -8   9       97.90      102.14     14.86 o 
   0  -8   9      252.83      246.54     16.08 o 
   1  -8   9      223.96      226.01     16.24 o 
   2  -8   9      167.90      156.68     15.79 o 
   3  -8   9      146.85      126.29     15.96 o 
   4  -8   9       32.76       27.28     12.40 o 
   5  -8   9       95.53       78.02     20.74 o 
  -6  -7   9      183.58      191.19     24.98 o 
  -5  -7   9       94.29       84.53     16.18 o 
  -4  -7   9      131.74      128.75     19.16 o 
  -3  -7   9      534.33      566.12     20.94 o 
  -2  -7   9      199.76      199.17     15.57 o 
  -1  -7   9      202.84      194.27     13.19 o 
   0  -7   9      214.53      232.11     15.68 o 
   1  -7   9      124.64      130.03     15.19 o 
   2  -7   9      343.93      352.80     16.72 o 
   3  -7   9      112.09      103.59     15.70 o 
   4  -7   9      246.97      242.51     16.92 o 
   5  -7   9        8.02        6.11     24.40 o 
  -6  -6   9       77.63       74.38     19.97 o 
  -5  -6   9        1.71       -0.06     15.60 o 
  -4  -6   9       12.55       14.37     15.14 o 
  -3  -6   9      428.98      417.84     17.40 o 
  -2  -6   9      332.89      324.53     15.04 o 
  -1  -6   9      119.03      112.18     12.63 o 
   0  -6   9        5.56        4.57     11.28 o 
   1  -6   9      132.19      136.57     15.02 o 
   2  -6   9      148.03      160.34     15.46 o 
   3  -6   9       32.10       31.40     13.32 o 
   4  -6   9       93.63      105.89     14.01 o 
   5  -6   9        9.37       17.15     24.12 o 
  -7  -5   9        2.65      -14.31     20.58 o 
  -6  -5   9       34.29        9.28     17.12 o 
  -5  -5   9      410.07      440.32     25.33 o 
  -4  -5   9      316.02      305.46     21.72 o 
  -3  -5   9      444.86      429.42     15.14 o 
  -2  -5   9     1617.11     1571.55     50.33 o 
  -1  -5   9     1094.26     1130.10     44.10 o 
   0  -5   9       46.83       45.36     14.29 o 
   1  -5   9       18.37       13.81     14.30 o 
   2  -5   9      633.76      649.02     17.02 o 
   3  -5   9       49.54       51.11     11.85 o 
   4  -5   9       47.10       50.28     12.39 o 
   5  -5   9       18.80       30.35     23.90 o 
  -7  -4   9       14.80       22.36     17.61 o 
  -6  -4   9      104.24      104.89     22.33 o 
  -5  -4   9       28.88       26.64     15.67 o 
  -4  -4   9       75.39       60.28     18.59 o 
  -3  -4   9      950.54      952.81     24.31 o 
  -2  -4   9       58.13       57.49     14.16 o 
  -1  -4   9       24.63       35.66     14.19 o 
   0  -4   9      509.51      513.79     24.43 o 
   1  -4   9      724.60      731.01     17.27 o 
   2  -4   9      253.05      269.02     15.94 o 
   3  -4   9       74.74       56.14     13.27 o 
   4  -4   9       55.35       48.52     13.59 o 
   5  -4   9       19.82        4.15     24.09 o 
  -7  -3   9       87.91       85.70     23.75 o 
  -6  -3   9        0.99        1.04     13.76 o 
  -5  -3   9       71.71       88.23     17.15 o 
  -4  -3   9      243.52      227.25     19.30 o 
  -3  -3   9     1008.33     1020.69     16.89 o 
  -2  -3   9      238.82      249.79     13.66 o 
  -1  -3   9       22.05       36.07     11.64 o 
   0  -3   9     1438.99     1439.81     40.46 o 
   1  -3   9     2661.57     2589.35     59.58 o 
   2  -3   9       59.67       53.25     11.99 o 
   3  -3   9      476.62      509.91     16.92 o 
   4  -3   9        2.25        2.00     13.29 o 
   5  -3   9      181.72      193.00     24.61 o 
   6  -3   9        2.24       -3.87     25.37 o 
  -7  -2   9       33.97        8.44     25.05 o 
  -6  -2   9       17.28       -0.84     19.34 o 
  -5  -2   9      104.62       83.69     15.75 o 
  -4  -2   9      316.74      318.04     14.62 o 
  -3  -2   9       88.20       91.46     12.21 o 
  -2  -2   9     1418.07     1453.23     20.69 o 
  -1  -2   9       39.22       44.10     11.83 o 
   0  -2   9     1148.40     1177.43     51.55 o 
   1  -2   9     1063.76     1084.31     37.34 o 
   2  -2   9       75.00       86.78     10.69 o 
   3  -2   9       15.46       19.62     12.93 o 
   4  -2   9       22.54       15.87     13.33 o 
   5  -2   9       56.82       60.83     19.64 o 
   6  -2   9        1.59       12.80     25.13 o 
  -7  -1   9       16.58        5.58     25.27 o 
  -6  -1   9       90.21       75.99     20.01 o 
  -5  -1   9      154.94      148.81     15.88 o 
  -4  -1   9      203.26      201.50     18.93 o 
  -3  -1   9      549.07      563.36     28.33 o 
  -2  -1   9      256.75      256.97     13.55 o 
  -1  -1   9      178.66      178.51     11.72 o 
   0  -1   9     3438.32     3443.75     66.02 o 
   1  -1   9      163.69      160.47     11.27 o 
   2  -1   9      102.84      110.59     12.21 o 
   3  -1   9      371.13      401.79     14.76 o 
   4  -1   9       14.26       14.68     13.26 o 
   5  -1   9       86.39       98.70     15.92 o 
   6  -1   9       79.52       70.16     20.97 o 
  -7   0   9        8.17       21.57     24.75 o 
  -6   0   9        2.66       20.38     19.32 o 
  -5   0   9        6.68       10.60     15.03 o 
  -4   0   9        3.34        5.22     12.77 o 
  -3   0   9      111.95       89.48     14.63 o 
  -2   0   9      633.74      646.71     14.93 o 
  -1   0   9      195.25      199.33     13.23 o 
   0   0   9      497.10      502.90     17.74 o 
   1   0   9     1248.57     1267.90     18.74 o 
   2   0   9      142.73      144.42     14.90 o 
   3   0   9        4.11        4.74     12.83 o 
   4   0   9       27.73        4.08     15.47 o 
   5   0   9       67.06       72.31     15.06 o 
   6   0   9        0.00       -6.35     20.50 o 
  -7   1   9       17.81       12.86     20.22 o 
  -6   1   9       91.57       88.84     19.78 o 
  -5   1   9      153.78      137.98     15.94 o 
  -4   1   9      198.32      191.02     16.01 o 
  -3   1   9      539.12      541.36     21.39 o 
  -2   1   9      252.97      276.84     15.71 o 
  -1   1   9      175.34      189.63     11.66 o 
   0   1   9     3436.12     3463.45    117.61 o 
   1   1   9      158.96      161.46     12.95 o 
   2   1   9       98.33       96.19     10.86 o 
   3   1   9      373.16      398.39     14.78 o 
   4   1   9       13.55        9.92     15.46 o 
   5   1   9       84.90      110.04     17.00 o 
   6   1   9       81.52       69.20     18.35 o 
  -7   2   9       33.12       39.25     20.40 o 
  -6   2   9       16.49       19.12     15.77 o 
  -5   2   9      103.05       89.57     15.79 o 
  -4   2   9      321.97      334.84     16.44 o 
  -3   2   9       88.79       86.19     10.72 o 
  -2   2   9     1426.86     1444.03     35.63 o 
  -1   2   9       40.59       44.20     14.46 o 
   0   2   9     1143.00     1178.46     41.70 o 
   1   2   9     1066.36     1082.97     19.23 o 
   2   2   9       75.04       83.53     12.12 o 
   3   2   9       15.82       14.50     11.65 o 
   4   2   9       21.90       21.97     18.72 o 
   5   2   9       57.87       37.67     17.07 o 
   6   2   9        1.52       -5.67     20.42 o 
  -7   3   9       88.59       70.79     20.99 o 
  -6   3   9        1.31       18.31     13.54 o 
  -5   3   9       74.05       81.04     15.67 o 
  -4   3   9      238.05      230.75     16.13 o 
  -3   3   9     1010.21      972.87     16.81 o 
  -2   3   9      244.94      250.71     13.55 o 
  -1   3   9       19.01       34.18     11.65 o 
   0   3   9     1435.29     1420.48     19.96 o 
   1   3   9     2660.50     2606.21     54.62 o 
   2   3   9       56.50       40.02     11.85 o 
   3   3   9      478.73      499.69     16.16 o 
   4   3   9        3.07        8.64     15.36 o 
   5   3   9      182.91      170.71     24.67 o 
   6   3   9        2.60       -4.71     20.59 o 
  -7   4   9       14.99        5.73     20.73 o 
  -6   4   9      105.29      130.19     21.93 o 
  -5   4   9       29.94       37.52     15.53 o 
  -4   4   9       78.80       63.30     15.32 o 
  -3   4   9      945.31      915.05     19.80 o 
  -2   4   9       60.48       55.33     11.89 o 
  -1   4   9       27.45       27.19     14.17 o 
   0   4   9      513.81      535.46     17.82 o 
   1   4   9      731.75      714.09     15.80 o 
   2   4   9      260.15      252.20     12.24 o 
   3   4   9       75.17       62.21     15.18 o 
   4   4   9       57.42       63.10     15.76 o 
   5   4   9       19.15       10.39     19.62 o 
  -7   5   9        2.97       22.17     20.48 o 
  -6   5   9       34.65       24.24     19.39 o 
  -5   5   9      416.45      470.78     18.12 o 
  -4   5   9      321.18      307.20     16.60 o 
  -3   5   9      445.32      432.57     18.83 o 
  -2   5   9     1624.73     1629.19     23.09 o 
  -1   5   9     1111.74     1119.55     19.27 o 
   0   5   9       45.85       40.41     14.32 o 
   1   5   9       19.44       20.75     11.53 o 
   2   5   9      625.27      667.58     20.24 o 
   3   5   9       49.76       53.83     11.86 o 
   4   5   9       46.89       48.01     15.90 o 
   5   5   9       19.55       24.91     23.96 o 
  -6   6   9       78.56       63.71     20.05 o 
  -5   6   9        1.94       -0.22     19.06 o 
  -4   6   9       13.84        7.81     15.06 o 
  -3   6   9      428.48      448.66     17.32 o 
  -2   6   9      327.94      335.65     16.45 o 
  -1   6   9      113.05      121.38     14.85 o 
   0   6   9        5.98        6.50     13.85 o 
   1   6   9      134.92      132.11     14.98 o 
   2   6   9      145.30      161.65     15.58 o 
   3   6   9       32.08       33.04     15.28 o 
   4   6   9       95.51       91.96     19.50 o 
   5   6   9        9.72        3.66     27.41 o 
  -6   7   9      180.49      213.89     22.08 o 
  -5   7   9       94.35       95.13     16.26 o 
  -4   7   9      127.68      134.42     19.06 o 
  -3   7   9      529.27      538.45     20.82 o 
  -2   7   9      203.69      211.65     13.38 o 
  -1   7   9      198.32      205.85     15.55 o 
   0   7   9      208.13      220.47     13.30 o 
   1   7   9      125.54      131.78     12.67 o 
   2   7   9      352.27      360.56     17.12 o 
   3   7   9      109.48       95.20     18.94 o 
   4   7   9      244.56      225.09     17.07 o 
   5   7   9        8.67        1.88     24.41 o 
  -6   8   9      174.64      192.95     39.01 o 
  -5   8   9      117.47       95.58     16.47 o 
  -4   8   9      458.28      464.29     20.81 o 
  -3   8   9       86.75       89.11     18.70 o 
  -2   8   9      179.43      197.77     14.15 o 
  -1   8   9       96.57       88.33     12.31 o 
   0   8   9      249.93      248.76     16.06 o 
   1   8   9      220.87      252.06     19.41 o 
   2   8   9      172.66      159.67     19.20 o 
   3   8   9      147.93      133.66     19.39 o 
   4   8   9       34.42       20.01     13.77 o 
   5   8   9       93.53       85.85     24.94 o 
  -6   9   9       71.91       58.17     20.61 o 
  -5   9   9       13.74        6.74     16.00 o 
  -4   9   9      140.39      140.55     19.58 o 
  -3   9   9     2177.35     2219.15     40.67 o 
  -2   9   9      107.14      109.83     18.83 o 
  -1   9   9      450.04      487.47     25.63 o 
   0   9   9      469.21      492.34     18.26 o 
   1   9   9       32.22       38.66     18.34 o 
   2   9   9      290.53      284.14     20.31 o 
   3   9   9       25.20       29.20     15.64 o 
   4   9   9       26.03       25.97     15.90 o 
   5   9   9        2.34       17.74     20.27 o 
  -6  10   9        1.22        5.54     20.34 o 
  -5  10   9      147.25      135.27     20.22 o 
  -4  10   9      263.83      272.96     17.32 o 
  -3  10   9       43.60       39.74     15.35 o 
  -2  10   9      190.84      179.47     19.32 o 
  -1  10   9      520.61      519.14     18.56 o 
   0  10   9       84.02       67.28     15.41 o 
   1  10   9      125.35      115.78     20.70 o 
   2  10   9      196.13      195.94     20.04 o 
   3  10   9       11.85        6.44     15.72 o 
   4  10   9       68.79       59.99     17.29 o 
   5  10   9       12.13       19.53     25.27 o 
  -6  11   9       56.57       47.43     21.14 o 
  -5  11   9       21.90        5.69     19.90 o 
  -4  11   9      204.06      205.77     20.44 o 
  -3  11   9       52.56       48.59     19.06 o 
  -2  11   9      172.47      200.16     19.71 o 
  -1  11   9       98.09      109.70     19.09 o 
   0  11   9      921.46      958.95     26.19 o 
   1  11   9      145.30      137.58     19.76 o 
   2  11   9      569.33      578.08     16.73 o 
   3  11   9      242.38      230.87     17.16 o 
   4  11   9       74.17       69.17     20.29 o 
  -5  12   9      142.08      129.79     25.31 o 
  -4  12   9       33.28       19.15     16.05 o 
  -3  12   9      117.61      108.80     19.60 o 
  -2  12   9       15.68       13.31     19.00 o 
  -1  12   9       40.53       35.08     20.40 o 
   0  12   9       63.61       65.72     16.59 o 
   1  12   9       21.43       21.40     16.18 o 
   2  12   9      252.66      261.87     20.34 o 
   3  12   9       21.73       16.65     13.82 o 
   4  12   9       41.29       46.10     20.20 o 
  -5  13   9       27.02       18.30     20.61 o 
  -4  13   9       39.25       29.63     24.10 o 
  -3  13   9       68.95       62.69     19.66 o 
  -2  13   9     2404.77     2567.05     32.97 o 
  -1  13   9      217.91      204.00     17.91 o 
   0  13   9      200.02      188.25     22.18 o 
   1  13   9       39.18       11.05     27.07 o 
   2  13   9      248.46      239.06     20.70 o 
   3  13   9       13.01       17.20     24.05 o 
   4  13   9       25.86       30.86     20.56 o 
  -5  14   9       12.76       22.98     20.53 o 
  -4  14   9       17.14       18.32     24.41 o 
  -3  14   9       19.93        5.52     19.76 o 
  -2  14   9       77.00       76.40     21.65 o 
  -1  14   9       31.49       31.90     21.07 o 
   0  14   9       33.15       15.48     23.12 o 
   1  14   9       42.08       17.34     19.53 o 
   2  14   9      175.65      137.10     20.67 o 
   3  14   9       22.83       28.41     19.93 o 
  -4  15   9       64.32       55.61     20.75 o 
  -3  15   9       80.99       73.26     24.61 o 
  -2  15   9       47.02       52.69     19.84 o 
  -1  15   9       36.66       23.39     22.61 o 
   0  15   9       38.18       32.27     27.39 o 
   1  15   9       29.51       17.23     27.87 o 
   2  15   9       42.05       20.97     19.77 o 
   3  15   9        9.31        3.54     20.39 o 
  -4  16   9       29.29       27.46     20.77 o 
  -3  16   9        1.51        0.07     24.57 o 
  -2  16   9       22.04       14.79     24.13 o 
  -1  16   9       38.78       44.45     27.99 o 
   0  16   9       20.04       31.80     33.42 o 
   1  16   9       32.50       16.98     24.26 o 
   2  16   9       22.47       15.52     20.15 o 
   3  16   9        7.39       12.75     25.18 o 
  -3  17   9       26.74        8.73     21.84 o 
  -2  17   9       47.16       42.35     23.12 o 
  -1  17   9      135.04      169.49     35.01 o 
   0  17   9      194.97      183.97     35.93 o 
   1  17   9        6.86        2.78     20.28 o 
   2  17   9        8.68       14.89     20.53 o 
  -2  18   9      101.37       76.68     27.05 o 
  -1  18   9      228.43      212.68     37.06 o 
   0  18   9        1.80       -2.95     35.20 o 
   1  18   9        3.03       -5.36     25.18 o 
  -1  19   9       79.81       55.80     36.86 o 
   0  19   9      244.58      281.25     22.86 o 
  -2 -18  10       67.27       64.51     58.36 o 
  -1 -18  10      102.58       95.07     26.29 o 
   0 -18  10      177.67      158.33     37.31 o 
  -3 -17  10       19.50        1.59     27.92 o 
  -2 -17  10      207.86      220.18     30.00 o 
  -1 -17  10      158.65      131.39     25.94 o 
   0 -17  10      224.30      182.79     27.05 o 
   1 -17  10       57.22       42.56     35.79 o 
  -3 -16  10       32.60       38.47     27.16 o 
  -2 -16  10       70.31       73.86     24.56 o 
  -1 -16  10        2.49       10.02     21.48 o 
   0 -16  10        6.90        4.54     34.16 o 
   1 -16  10       64.32       68.26     35.23 o 
   2 -16  10       33.74       38.53     35.36 o 
  -4 -15  10       39.34       16.06     25.32 o 
  -3 -15  10       51.40       49.65     24.49 o 
  -2 -15  10       11.26       13.79     23.86 o 
  -1 -15  10       10.15        4.43     21.55 o 
   0 -15  10      255.67      270.72     22.36 o 
   1 -15  10       53.51       30.39     34.21 o 
   2 -15  10      116.88      106.38     35.21 o 
   3 -15  10       58.52       45.97     26.40 o 
  -4 -14  10        2.63       10.43     24.35 o 
  -3 -14  10       88.41       79.96     24.29 o 
  -2 -14  10      372.04      396.88     23.87 o 
  -1 -14  10       39.81       26.86     19.66 o 
   0 -14  10       19.08       16.00     21.16 o 
   1 -14  10        1.76        1.79     20.01 o 
   2 -14  10       70.81       56.98     20.20 o 
   3 -14  10        5.79        6.22     18.96 o 
  -5 -13  10        6.92       -3.48     25.06 o 
  -4 -13  10       61.75       37.77     24.34 o 
  -3 -13  10      148.86      145.15     20.54 o 
  -2 -13  10       98.64       88.47     19.84 o 
  -1 -13  10       19.58       26.02     16.47 o 
   0 -13  10      393.51      409.86     23.62 o 
   1 -13  10       16.26       11.36     17.85 o 
   2 -13  10       12.45        8.79     18.07 o 
   3 -13  10       60.77       52.30     19.41 o 
  -5 -12  10       32.10       37.95     20.07 o 
  -4 -12  10        5.46       10.32     19.34 o 
  -3 -12  10      240.52      234.63     20.56 o 
  -2 -12  10      392.04      369.03     18.19 o 
  -1 -12  10       23.01       11.12     18.80 o 
   0 -12  10      284.88      285.64     20.89 o 
   1 -12  10      131.48      122.26     17.31 o 
   2 -12  10      305.68      280.24     16.89 o 
   3 -12  10       54.48       43.86     20.06 o 
   4 -12  10       24.82       17.32     25.30 o 
  -5 -11  10       31.13       16.04     20.29 o 
  -4 -11  10       47.97       35.22     16.25 o 
  -3 -11  10      169.57      159.80     16.52 o 
  -2 -11  10      522.52      506.25     21.67 o 
  -1 -11  10       37.38       41.08     18.68 o 
   0 -11  10      181.77      175.16     17.53 o 
   1 -11  10       43.14       45.19     15.61 o 
   2 -11  10       53.34       53.12     15.95 o 
   3 -11  10      122.08      122.25     17.87 o 
   4 -11  10        6.81        1.05     20.17 o 
  -6 -10  10       17.02       19.21     17.92 o 
  -5 -10  10        1.68       -2.60     19.69 o 
  -4 -10  10      172.04      156.17     19.98 o 
  -3 -10  10       98.32       92.87     19.32 o 
  -2 -10  10       22.24       20.89     15.28 o 
  -1 -10  10      974.15      994.80     21.50 o 
   0 -10  10      288.22      302.67     20.44 o 
   1 -10  10     1029.03     1060.19     24.79 o 
   2 -10  10      247.63      230.88     16.90 o 
   3 -10  10      136.06      117.91     16.62 o 
   4 -10  10       16.18       26.26     17.28 o 
  -6  -9  10       71.10       54.26     20.73 o 
  -5  -9  10      110.01      143.00     24.10 o 
  -4  -9  10       41.35       38.30     15.75 o 
  -3  -9  10      219.89      205.03     14.70 o 
  -2  -9  10     1468.74     1521.17     48.91 o 
  -1  -9  10      575.07      611.97     21.65 o 
   0  -9  10       20.62       24.19     18.31 o 
   1  -9  10      203.84      207.69     16.36 o 
   2  -9  10      152.22      140.87     16.14 o 
   3  -9  10       25.25       18.97     15.79 o 
   4  -9  10       55.84       51.80     17.38 o 
  -6  -8  10       45.07       33.09     20.45 o 
  -5  -8  10        5.92       23.36     19.40 o 
  -4  -8  10      243.37      227.11     14.88 o 
  -3  -8  10      210.45      207.76     19.42 o 
  -2  -8  10      362.84      364.75     20.20 o 
  -1  -8  10      840.31      814.92     24.35 o 
   0  -8  10       30.03       30.76     18.20 o 
   1  -8  10      108.96      116.50     18.81 o 
   2  -8  10       42.83       30.62     15.25 o 
   3  -8  10       17.92        8.14     13.43 o 
   4  -8  10       55.10       42.22     19.67 o 
   5  -8  10       27.51       17.89     20.79 o 
  -6  -7  10       86.32       66.72     20.06 o 
  -5  -7  10      260.31      253.20     17.48 o 
  -4  -7  10       63.82       78.67     19.02 o 
  -3  -7  10      421.82      455.19     20.45 o 
  -2  -7  10     1046.99     1055.68     28.14 o 
  -1  -7  10      379.86      374.95     15.10 o 
   0  -7  10      238.86      241.20     16.12 o 
   1  -7  10      258.32      275.99     19.53 o 
   2  -7  10      269.01      271.53     16.24 o 
   3  -7  10      421.68      421.23     27.04 o 
   4  -7  10        0.18        1.57     12.36 o 
   5  -7  10        5.04        6.26     24.88 o 
  -6  -6  10       86.89       87.86     17.73 o 
  -5  -6  10      102.39       87.67     16.31 o 
  -4  -6  10       35.79       41.47     18.82 o 
  -3  -6  10      487.80      478.16     20.55 o 
  -2  -6  10      216.74      220.47     18.53 o 
  -1  -6  10      315.64      305.64     14.40 o 
   0  -6  10       79.89       86.64     14.65 o 
   1  -6  10      271.34      286.17     19.45 o 
   2  -6  10      354.41      360.41     16.66 o 
   3  -6  10      182.31      172.93     14.11 o 
   4  -6  10       57.03       48.47     12.61 o 
   5  -6  10       46.78       31.96     24.84 o 
  -6  -5  10       75.11       78.67     24.60 o 
  -5  -5  10      259.93      282.93     17.26 o 
  -4  -5  10      136.68      140.54     14.01 o 
  -3  -5  10     2237.41     2252.26     60.12 o 
  -2  -5  10      512.02      472.47     17.36 o 
  -1  -5  10      460.13      463.79     15.44 o 
   0  -5  10     1152.25     1175.56     21.13 o 
   1  -5  10      703.95      700.34     19.44 o 
   2  -5  10       14.71       22.57     14.83 o 
   3  -5  10       20.59       25.64     15.26 o 
   4  -5  10       10.02        9.87     13.68 o 
   5  -5  10        6.09        8.72     24.36 o 
  -6  -4  10        2.09        8.66     16.83 o 
  -5  -4  10       91.69      103.32     16.37 o 
  -4  -4  10      188.35      178.30     13.90 o 
  -3  -4  10      958.60     1046.83     50.82 o 
  -2  -4  10      298.46      303.56     15.98 o 
  -1  -4  10       86.34       86.50     14.41 o 
   0  -4  10     1761.06     1794.09     23.00 o 
   1  -4  10     1136.40     1168.80     61.84 o 
   2  -4  10      546.25      567.60     20.08 o 
   3  -4  10      151.90      142.75     15.71 o 
   4  -4  10        7.20       16.67     15.53 o 
   5  -4  10       12.55        5.93     19.93 o 
  -7  -3  10        0.19       19.92     20.63 o 
  -6  -3  10      217.34      239.80     24.69 o 
  -5  -3  10       31.13       18.00     15.57 o 
  -4  -3  10      284.81      291.39     16.66 o 
  -3  -3  10      455.93      485.07     19.61 o 
  -2  -3  10      285.65      290.82     12.32 o 
  -1  -3  10       12.13       17.69     13.95 o 
   0  -3  10      476.63      464.53     16.79 o 
   1  -3  10      332.46      326.58     14.29 o 
   2  -3  10      290.52      300.09     19.51 o 
   3  -3  10       13.76        9.34     12.97 o 
   4  -3  10      150.60      134.80     12.85 o 
   5  -3  10       46.34       29.66     24.49 o 
  -7  -2  10       56.30       34.86     25.45 o 
  -6  -2  10       26.71       21.74     23.90 o 
  -5  -2  10      149.58      135.37     16.22 o 
  -4  -2  10      149.60      136.92     15.66 o 
  -3  -2  10      107.87      114.06     14.91 o 
  -2  -2  10       11.59       18.65     11.41 o 
  -1  -2  10      162.40      154.89     12.62 o 
   0  -2  10       76.74       74.42     14.60 o 
   1  -2  10      360.61      382.25     16.54 o 
   2  -2  10      214.37      201.15     18.93 o 
   3  -2  10      792.07      796.63     16.76 o 
   4  -2  10       30.68       10.05     11.15 o 
   5  -2  10      170.83      158.98     25.11 o 
  -7  -1  10       65.38       56.68     25.32 o 
  -6  -1  10        7.17        2.16     16.84 o 
  -5  -1  10      239.70      240.55     19.84 o 
  -4  -1  10        4.45        9.19     18.00 o 
  -3  -1  10      127.57      137.92     11.13 o 
  -2  -1  10       95.28       99.65     10.67 o 
  -1  -1  10       77.76       68.80     11.91 o 
   0  -1  10      444.96      448.50     15.12 o 
   1  -1  10        4.88       12.43     10.01 o 
   2  -1  10      173.89      170.46     18.70 o 
   3  -1  10      109.66      107.79     13.64 o 
   4  -1  10       17.04        9.99     13.44 o 
   5  -1  10      383.37      424.78     37.80 o 
  -7   0  10       15.38        8.64     25.04 o 
  -6   0  10       31.05       17.20     16.76 o 
  -5   0  10      399.45      398.69     17.55 o 
  -4   0  10        1.72        1.05     18.17 o 
  -3   0  10       12.04       22.90     14.22 o 
  -2   0  10      129.71      145.61     12.63 o 
  -1   0  10       65.00       75.55     10.52 o 
   0   0  10      275.37      291.19     13.63 o 
   1   0  10       69.37       65.47     10.54 o 
   2   0  10       67.14       54.84     15.06 o 
   3   0  10      559.30      576.35     14.42 o 
   4   0  10        0.46        5.59     12.02 o 
   5   0  10       85.71       77.42     24.72 o 
  -7   1  10       63.74       38.35     21.88 o 
  -6   1  10        7.32        6.70     16.81 o 
  -5   1  10      242.10      254.77     16.92 o 
  -4   1  10        4.45        6.57     14.93 o 
  -3   1  10      131.54      140.72     12.49 o 
  -2   1  10       96.03      101.06     10.61 o 
  -1   1  10       80.62       74.76     10.40 o 
   0   1  10      442.32      456.15     29.13 o 
   1   1  10        6.28        8.10     11.36 o 
   2   1  10      176.18      176.28     15.70 o 
   3   1  10      111.90      116.91     13.55 o 
   4   1  10       17.20       14.59     13.38 o 
   5   1  10      383.83      422.18     22.90 o 
  -7   2  10       57.75       21.89     21.01 o 
  -6   2  10       25.89       32.75     23.70 o 
  -5   2  10      147.94      141.69     14.22 o 
  -4   2  10      156.48      146.26     15.68 o 
  -3   2  10      107.52      107.33     15.00 o 
  -2   2  10       12.95       14.74     11.57 o 
  -1   2  10      166.08      155.59     14.97 o 
   0   2  10       79.76       91.66     12.16 o 
   1   2  10      359.60      363.16     14.50 o 
   2   2  10      211.77      216.80     19.00 o 
   3   2  10      789.17      800.18     18.13 o 
   4   2  10       32.76       18.89     13.63 o 
   5   2  10      170.79      152.79     25.20 o 
  -7   3  10        0.32       41.69     35.31 o 
  -6   3  10      219.92      209.79     24.87 o 
  -5   3  10       31.60       17.90     13.52 o 
  -4   3  10      289.30      288.72     19.67 o 
  -3   3  10      459.79      450.43     13.41 o 
  -2   3  10      294.07      306.90     13.80 o 
  -1   3  10       10.63       17.19     11.55 o 
   0   3  10      482.51      496.96     17.28 o 
   1   3  10      338.50      316.65     14.29 o 
   2   3  10      291.72      302.36     19.57 o 
   3   3  10       13.05        2.56     15.13 o 
   4   3  10      147.75      141.76     16.29 o 
   5   3  10       46.92       38.81     20.24 o 
  -6   4  10        1.81       -4.69     19.72 o 
  -5   4  10       91.03      109.03     19.50 o 
  -4   4  10      187.83      169.81     16.19 o 
  -3   4  10      965.94      975.13     20.34 o 
  -2   4  10      303.31      285.42     13.87 o 
  -1   4  10       84.30       83.11     12.15 o 
   0   4  10     1751.79     1810.13     22.70 o 
   1   4  10     1126.12     1166.29     43.00 o 
   2   4  10      549.00      573.72     21.32 o 
   3   4  10      150.16      143.20     12.51 o 
   4   4  10        7.02       -3.43     15.58 o 
   5   4  10       12.60        1.87     20.02 o 
  -6   5  10       78.85       89.36     17.30 o 
  -5   5  10      261.38      266.29     17.17 o 
  -4   5  10      137.44      136.02     15.91 o 
  -3   5  10     2236.96     2316.38     70.27 o 
  -2   5  10      506.92      497.95     17.35 o 
  -1   5  10      462.02      446.78     13.79 o 
   0   5  10     1164.08     1176.47     19.71 o 
   1   5  10      709.48      691.75     18.98 o 
   2   5  10       14.90       13.42     14.95 o 
   3   5  10       24.16       34.22     15.26 o 
   4   5  10       10.60        4.68     13.71 o 
   5   5  10        6.17        6.04     19.99 o 
  -6   6  10       85.37       86.01     24.70 o 
  -5   6  10      103.31       83.79     16.30 o 
  -4   6  10       36.47       30.39     18.64 o 
  -3   6  10      484.95      483.83     21.37 o 
  -2   6  10      212.15      241.50     15.91 o 
  -1   6  10      318.04      298.79     14.93 o 
   0   6  10       77.69       88.53     12.21 o 
   1   6  10      260.28      266.11     16.40 o 
   2   6  10      355.39      351.11     15.61 o 
   3   6  10      183.96      166.39     12.68 o 
   4   6  10       59.54       61.51     21.16 o 
   5   6  10       47.54       49.59     20.33 o 
  -6   7  10       88.11      112.98     24.77 o 
  -5   7  10      259.90      257.64     17.42 o 
  -4   7  10       60.19       75.94     18.90 o 
  -3   7  10      423.30      455.22     17.81 o 
  -2   7  10     1040.23     1043.40     20.72 o 
  -1   7  10      372.02      359.69     13.40 o 
   0   7  10      237.00      243.18     16.07 o 
   1   7  10      259.68      257.83     18.28 o 
   2   7  10      269.64      252.71     16.77 o 
   3   7  10      421.74      438.91     17.27 o 
   4   7  10        0.12        7.78     19.49 o 
   5   7  10        4.84        0.65     17.40 o 
  -6   8  10       44.96       45.02     24.91 o 
  -5   8  10        6.21       13.25     15.90 o 
  -4   8  10      248.29      247.95     20.11 o 
  -3   8  10      211.03      211.50     19.63 o 
  -2   8  10      359.10      359.19     15.45 o 
  -1   8  10      850.17      854.59     30.20 o 
   0   8  10       31.74       30.66     18.22 o 
   1   8  10      110.81      116.14     15.69 o 
   2   8  10       39.86       34.14     18.56 o 
   3   8  10       19.27       16.61     15.58 o 
   4   8  10       54.99       52.18     19.71 o 
   5   8  10       27.05       31.84     24.94 o 
  -6   9  10       70.97       64.33     25.36 o 
  -5   9  10      105.39      109.77     20.09 o 
  -4   9  10       37.68       39.68     19.02 o 
  -3   9  10      219.32      223.82     14.63 o 
  -2   9  10     1459.20     1521.69     25.89 o 
  -1   9  10      564.83      575.82     35.43 o 
   0   9  10       20.53       25.39     18.16 o 
   1   9  10      201.75      208.28     19.59 o 
   2   9  10      149.02      148.95     19.60 o 
   3   9  10       25.35       12.76     15.87 o 
   4   9  10       55.07       44.26     17.28 o 
  -6  10  10       17.05        4.76     18.12 o 
  -5  10  10        1.74       -0.23     19.69 o 
  -4  10  10      171.21      166.47     16.80 o 
  -3  10  10       99.11       83.14     19.20 o 
  -2  10  10       22.82       15.25     18.65 o 
  -1  10  10      968.90      996.12     21.21 o 
   0  10  10      287.97      291.47     17.40 o 
   1  10  10     1024.57     1008.00     33.77 o 
   2  10  10      251.06      246.32     20.51 o 
   3  10  10      132.98      119.54     19.88 o 
   4  10  10       16.50       10.19     17.29 o 
  -5  11  10       29.21       22.06     26.13 o 
  -4  11  10       45.40       32.82     19.67 o 
  -3  11  10      166.34      163.43     19.83 o 
  -2  11  10      520.11      545.20     21.77 o 
  -1  11  10       34.20       34.86     20.35 o 
   0  11  10      185.14      199.14     16.42 o 
   1  11  10       45.34       45.43     19.01 o 
   2  11  10       52.05       42.13     19.52 o 
   3  11  10      122.90      106.34     21.09 o 
   4  11  10        7.37       -6.39     20.20 o 
  -5  12  10       32.05       10.83     20.39 o 
  -4  12  10        6.19       -4.32     23.93 o 
  -3  12  10      241.55      223.19     20.51 o 
  -2  12  10      390.96      385.61     18.28 o 
  -1  12  10       22.99       17.43     18.79 o 
   0  12  10      285.23      285.08     18.36 o 
   1  12  10      128.59      118.13     17.44 o 
   2  12  10      306.15      275.02     17.70 o 
   3  12  10       54.47       36.08     24.16 o 
   4  12  10       25.26       -0.54     24.97 o 
  -5  13  10        6.99        5.69     25.25 o 
  -4  13  10       62.05       36.15     24.45 o 
  -3  13  10      151.61      153.18     20.47 o 
  -2  13  10      100.89      100.32     16.42 o 
  -1  13  10       20.36       20.11     20.84 o 
   0  13  10      398.13      426.93     23.98 o 
   1  13  10       15.63       11.39     16.58 o 
   2  13  10       12.01        2.76     16.12 o 
   3  13  10       61.92       64.96     17.74 o 
  -4  14  10        2.60        9.30     24.64 o 
  -3  14  10       86.63       72.19     24.33 o 
  -2  14  10      370.60      391.76     22.30 o 
  -1  14  10       39.72       28.16     17.04 o 
   0  14  10       19.81       12.28     22.58 o 
   1  14  10        1.73       12.20     27.37 o 
   2  14  10       70.52       50.02     19.96 o 
   3  14  10        6.00       15.53     24.80 o 
  -4  15  10       40.94       32.13     25.21 o 
  -3  15  10       55.35       42.62     24.66 o 
  -2  15  10       11.03        2.24     23.96 o 
  -1  15  10        9.71        9.55     21.56 o 
   0  15  10      255.76      234.14     22.23 o 
   1  15  10       54.59       40.50     33.97 o 
   2  15  10      116.27       94.91     20.65 o 
   3  15  10       60.69       40.28     21.13 o 
  -3  16  10       33.12       19.28     25.21 o 
  -2  16  10       72.30       62.65     24.77 o 
  -1  16  10        2.29        7.04     21.98 o 
   0  16  10        6.73       -7.73     34.64 o 
   1  16  10       64.43       76.97     34.77 o 
   2  16  10       35.04       43.44     24.97 o 
  -3  17  10       20.35       17.10     18.10 o 
  -2  17  10      209.13      211.90     24.81 o 
  -1  17  10      160.98      133.95     36.21 o 
   0  17  10      225.64      226.05     36.71 o 
   1  17  10       56.61       43.34     25.44 o 
  -2  18  10       68.04       49.14     26.36 o 
  -1  18  10      103.45       87.93     36.90 o 
   0  18  10      178.28      167.15     37.25 o 
  -2 -17  11        1.44       -0.01     27.73 o 
  -1 -17  11       15.83        3.18     20.65 o 
   0 -17  11       19.07       -1.30     35.70 o 
  -3 -16  11       23.41       10.99     25.34 o 
  -2 -16  11        3.59       -2.54     26.97 o 
  -1 -16  11       86.82      103.97     22.62 o 
   0 -16  11      229.39      221.88     36.28 o 
   1 -16  11       75.44       45.15     35.55 o 
  -4 -15  11       43.40       44.28     36.27 o 
  -3 -15  11      159.29      152.22     21.03 o 
  -2 -15  11       56.53       29.06     26.78 o 
  -1 -15  11      118.20      113.11     26.99 o 
   0 -15  11        6.67        8.24     25.42 o 
   1 -15  11       14.37       15.24     34.36 o 
   2 -15  11       94.04       94.45     28.02 o 
  -4 -14  11        0.96        2.41     24.84 o 
  -3 -14  11      118.82      105.73     21.65 o 
  -2 -14  11        5.53        3.31     23.91 o 
  -1 -14  11      170.55      184.50     22.38 o 
   0 -14  11      408.49      406.67     25.53 o 
   1 -14  11       24.99       35.06     23.92 o 
   2 -14  11       69.74       44.79     20.00 o 
   3 -14  11       52.78       52.09     19.99 o 
  -4 -13  11       85.00       91.43     20.52 o 
  -3 -13  11       77.13       64.80     24.36 o 
  -2 -13  11      134.73      135.49     16.71 o 
  -1 -13  11      119.79      114.82     20.09 o 
   0 -13  11       32.97       20.17     21.34 o 
   1 -13  11      120.25      105.01     18.84 o 
   2 -13  11      103.64      104.41     21.59 o 
   3 -13  11       82.52       67.44     23.57 o 
  -5 -12  11        6.09       14.65     20.44 o 
  -4 -12  11        4.09       -5.42     24.10 o 
  -3 -12  11       39.52       34.30     16.22 o 
  -2 -12  11      220.47      222.56     20.46 o 
  -1 -12  11      217.08      199.96     20.33 o 
   0 -12  11      358.13      381.95     23.24 o 
   1 -12  11       44.16       37.25     13.93 o 
   2 -12  11      148.19      131.54     19.12 o 
   3 -12  11      247.84      234.59     22.52 o 
  -5 -11  11       11.27       16.24     20.23 o 
  -4 -11  11       47.00       58.59     23.89 o 
  -3 -11  11      142.73      142.93     20.00 o 
  -2 -11  11      500.98      501.15     18.61 o 
  -1 -11  11      152.85      156.16     17.40 o 
   0 -11  11      212.28      194.24     20.82 o 
   1 -11  11      188.37      190.11     20.29 o 
   2 -11  11       76.43       72.07     14.08 o 
   3 -11  11      144.56      142.60     21.70 o 
   4 -11  11       24.02       19.83     20.65 o 
  -5 -10  11       86.82       98.56     24.77 o 
  -4 -10  11       72.18       61.88     16.35 o 
  -3 -10  11       33.00       28.02     19.01 o 
  -2 -10  11       92.75       92.88     19.41 o 
  -1 -10  11      129.39      132.53     16.09 o 
   0 -10  11      314.39      317.62     22.10 o 
   1 -10  11       30.72       31.95     16.62 o 
   2 -10  11      297.10      305.04     17.31 o 
   3 -10  11      108.75      101.20     20.07 o 
   4 -10  11       98.11      105.43     20.88 o 
  -6  -9  11       90.74       78.74     25.78 o 
  -5  -9  11       19.87       26.58     23.95 o 
  -4  -9  11       15.49        9.96     15.82 o 
  -3  -9  11      209.53      212.42     16.65 o 
  -2  -9  11      195.82      207.94     19.65 o 
  -1  -9  11      109.78       94.97     15.90 o 
   0  -9  11      176.06      173.10     16.28 o 
   1  -9  11      195.57      187.52     19.88 o 
   2  -9  11      154.19      141.39     16.30 o 
   3  -9  11       23.90       30.10     16.02 o 
   4  -9  11       40.47       36.54     17.68 o 
  -6  -8  11       42.66       33.96     25.22 o 
  -5  -8  11       12.17        9.08     19.64 o 
  -4  -8  11      109.69      125.76     16.11 o 
  -3  -8  11        0.83        4.54     15.02 o 
  -2  -8  11       89.53       81.28     18.82 o 
  -1  -8  11      399.90      407.01     17.54 o 
   0  -8  11       23.72       26.87     15.06 o 
   1  -8  11      524.74      560.02     21.56 o 
   2  -8  11       99.54       96.57     15.85 o 
   3  -8  11        1.75       -0.52     13.71 o 
   4  -8  11       30.71       30.99     17.45 o 
  -6  -7  11       78.46       57.19     20.62 o 
  -5  -7  11       44.99       25.41     19.55 o 
  -4  -7  11       26.43       14.33     13.62 o 
  -3  -7  11       97.97       94.86     15.69 o 
  -2  -7  11      547.16      556.19     24.17 o 
  -1  -7  11       79.08       79.04     18.83 o 
   0  -7  11      181.60      173.64     15.84 o 
   1  -7  11       29.23       27.28     18.41 o 
   2  -7  11       13.33       11.60     13.21 o 
   3  -7  11       73.81       89.35     16.07 o 
   4  -7  11       17.94       11.04     17.16 o 
  -6  -6  11       62.33       76.32     20.21 o 
  -5  -6  11      190.71      179.60     20.34 o 
  -4  -6  11      153.72      149.99     16.34 o 
  -3  -6  11      212.51      199.82     19.37 o 
  -2  -6  11      546.23      567.63     18.31 o 
  -1  -6  11     1172.77     1276.92     24.35 o 
   0  -6  11       55.84       59.09     15.00 o 
   1  -6  11      115.65      125.80     18.89 o 
   2  -6  11      196.23      205.53     14.46 o 
   3  -6  11      390.41      400.01     14.19 o 
   4  -6  11       10.86       11.22     16.87 o 
   5  -6  11       75.64       46.42     21.15 o 
  -6  -5  11       24.83       17.30     24.53 o 
  -5  -5  11       34.56       31.49     13.71 o 
  -4  -5  11       61.61       68.13     18.87 o 
  -3  -5  11      327.35      353.10     19.92 o 
  -2  -5  11      256.96      247.98     18.26 o 
  -1  -5  11      870.31      861.96     19.66 o 
   0  -5  11      219.00      221.06     19.01 o 
   1  -5  11      529.18      583.23     18.54 o 
   2  -5  11      268.04      279.12     17.15 o 
   3  -5  11      300.30      286.21     14.83 o 
   4  -5  11       19.77       27.79     18.86 o 
   5  -5  11       22.68        3.84     17.75 o 
  -6  -4  11       16.56        2.47     19.96 o 
  -5  -4  11       60.02       27.03     16.04 o 
  -4  -4  11      324.17      340.18     20.00 o 
  -3  -4  11     1263.30     1340.02     43.84 o 
  -2  -4  11      257.31      262.21     16.40 o 
  -1  -4  11      918.73      886.57     20.97 o 
   0  -4  11      270.70      274.64     13.76 o 
   1  -4  11       14.40       18.05     14.77 o 
   2  -4  11      258.32      249.37     16.48 o 
   3  -4  11       27.05       16.49     13.35 o 
   4  -4  11        1.06       -1.12     13.79 o 
   5  -4  11        1.84        4.10     20.23 o 
  -6  -3  11       10.18        8.94     19.65 o 
  -5  -3  11       95.19       82.99     16.14 o 
  -4  -3  11      602.94      623.88     18.36 o 
  -3  -3  11      770.48      774.91     21.67 o 
  -2  -3  11      365.43      359.84     14.29 o 
  -1  -3  11      334.47      341.02     16.12 o 
   0  -3  11      155.52      150.20     15.27 o 
   1  -3  11       85.10       83.34     15.16 o 
   2  -3  11      422.42      427.89     15.68 o 
   3  -3  11       93.70       87.83     15.55 o 
   4  -3  11       30.20       25.31     15.97 o 
   5  -3  11       35.63       18.82     24.94 o 
  -6  -2  11       13.13        9.12     19.70 o 
  -5  -2  11       86.48       96.78     14.20 o 
  -4  -2  11      160.95      178.60     14.04 o 
  -3  -2  11       44.64       42.62     14.89 o 
  -2  -2  11        2.90       12.71     14.16 o 
  -1  -2  11      142.96      133.87     14.97 o 
   0  -2  11      155.58      149.72     12.81 o 
   1  -2  11      579.61      586.09     19.23 o 
   2  -2  11      242.96      261.26     16.63 o 
   3  -2  11      123.45      107.98     15.70 o 
   4  -2  11      138.13      129.75     14.48 o 
   5  -2  11       57.53       58.64     20.47 o 
  -6  -1  11      115.26      111.09     20.11 o 
  -5  -1  11      123.86      106.81     16.22 o 
  -4  -1  11       39.55       51.22     18.46 o 
  -3  -1  11      184.59      188.73     15.88 o 
  -2  -1  11       29.05       23.80     11.91 o 
  -1  -1  11      130.74      132.41     14.96 o 
   0  -1  11      781.22      766.33     27.16 o 
   1  -1  11       45.57       56.28     14.47 o 
   2  -1  11       89.66       85.38     15.39 o 
   3  -1  11      139.13      118.12     13.88 o 
   4  -1  11       35.32       38.77     15.89 o 
   5  -1  11       65.45       47.96     25.12 o 
  -6   0  11        4.03       -4.26     19.83 o 
  -5   0  11      228.91      241.35     19.94 o 
  -4   0  11        9.63       20.28     18.44 o 
  -3   0  11       26.49       33.75     18.01 o 
  -2   0  11     1162.10     1147.54     20.28 o 
  -1   0  11       78.42       83.53     12.09 o 
   0   0  11        3.64        3.91     11.65 o 
   1   0  11      110.28       94.99     12.56 o 
   2   0  11        1.93        0.64     14.74 o 
   3   0  11       16.72       18.77     11.89 o 
   4   0  11        7.87       16.62     12.18 o 
   5   0  11      163.30      164.89     22.36 o 
  -6   1  11      114.16      104.76     20.28 o 
  -5   1  11      124.93      135.79     19.42 o 
  -4   1  11       40.22       38.23     15.27 o 
  -3   1  11      194.40      196.61     15.85 o 
  -2   1  11       29.66       25.44     11.77 o 
  -1   1  11      130.90      128.55     11.04 o 
   0   1  11      780.24      737.36     15.62 o 
   1   1  11       43.53       47.69     11.96 o 
   2   1  11       90.26       91.17     18.51 o 
   3   1  11      139.08      126.44     15.79 o 
   4   1  11       34.97       36.68     13.68 o 
   5   1  11       65.39       52.89     17.76 o 
  -6   2  11       12.99       -2.25     19.82 o 
  -5   2  11       84.72       79.27     16.18 o 
  -4   2  11      158.84      180.31     16.01 o 
  -3   2  11       41.72       38.21     13.04 o 
  -2   2  11        4.41        7.51     10.13 o 
  -1   2  11      145.11      136.31     12.57 o 
   0   2  11      154.42      144.06     12.89 o 
   1   2  11      577.43      598.55     20.72 o 
   2   2  11      240.92      262.98     16.50 o 
   3   2  11      124.70      109.71     13.80 o 
   4   2  11      137.77      149.41     14.35 o 
   5   2  11       56.65       48.51     20.30 o 
  -6   3  11       11.17      -10.03     24.26 o 
  -5   3  11       97.36      104.55     16.13 o 
  -4   3  11      595.88      634.19     18.36 o 
  -3   3  11      769.30      753.24     30.79 o 
  -2   3  11      363.32      334.07     14.27 o 
  -1   3  11      325.17      342.80     16.28 o 
   0   3  11      159.40      155.33     11.43 o 
   1   3  11       85.71       92.07     13.25 o 
   2   3  11      430.60      494.32     20.61 o 
   3   3  11       92.58       77.81     13.62 o 
   4   3  11       30.94       21.20     12.39 o 
   5   3  11       36.44       13.50     17.68 o 
  -6   4  11       16.18        2.18     20.06 o 
  -5   4  11       58.92       45.16     19.31 o 
  -4   4  11      324.50      329.00     20.01 o 
  -3   4  11     1258.61     1365.44     24.20 o 
  -2   4  11      259.99      288.17     16.34 o 
  -1   4  11      928.70      890.63     32.68 o 
   0   4  11      273.06      282.05     16.00 o 
   1   4  11       14.26        9.93     14.93 o 
   2   4  11      252.11      259.07     19.64 o 
   3   4  11       28.83       20.69     15.44 o 
   4   4  11        1.09        6.85     15.77 o 
   5   4  11        1.71      -14.29     20.36 o 
  -6   5  11       24.67       22.91     20.10 o 
  -5   5  11       33.23       24.85     15.87 o 
  -4   5  11       66.01       60.69     13.56 o 
  -3   5  11      329.82      347.80     16.89 o 
  -2   5  11      255.85      245.44     16.23 o 
  -1   5  11      855.78      869.50     19.50 o 
   0   5  11      220.26      212.95     15.62 o 
   1   5  11      528.13      548.00     17.96 o 
   2   5  11      265.13      281.86     16.91 o 
   3   5  11      302.43      288.08     14.85 o 
   4   5  11       20.02       42.06     21.84 o 
   5   5  11       23.32        3.29     20.32 o 
  -6   6  11       62.18       57.98     20.39 o 
  -5   6  11      188.39      197.38     16.97 o 
  -4   6  11      156.30      174.00     16.39 o 
  -3   6  11      216.35      208.74     19.13 o 
  -2   6  11      555.76      592.04     21.27 o 
  -1   6  11     1173.60     1220.87     21.51 o 
   0   6  11       51.38       47.00     18.25 o 
   1   6  11      117.48      111.56     18.97 o 
   2   6  11      198.95      202.57     16.52 o 
   3   6  11      386.45      381.54     16.13 o 
   4   6  11       10.83        0.75     16.85 o 
   5   6  11       73.75       49.30     20.58 o 
  -6   7  11       81.59       66.70     31.48 o 
  -5   7  11       46.55       29.66     16.25 o 
  -4   7  11       26.00       33.21     19.05 o 
  -3   7  11      103.25       94.05     19.00 o 
  -2   7  11      543.82      552.47     25.28 o 
  -1   7  11       81.00       70.18     18.72 o 
   0   7  11      185.86      179.63     16.27 o 
   1   7  11       29.58       33.90     18.45 o 
   2   7  11       12.53        7.60     18.71 o 
   3   7  11       73.25       92.22     14.08 o 
   4   7  11       17.44       13.05     19.73 o 
   5   7  11       28.72       34.92     25.13 o 
  -6   8  11       42.88       38.78     20.57 o 
  -5   8  11       12.13       12.56     19.51 o 
  -4   8  11      110.08      127.54     16.24 o 
  -3   8  11        0.63       -8.18     18.68 o 
  -2   8  11       96.95       91.54     18.91 o 
  -1   8  11      394.96      408.65     20.66 o 
   0   8  11       23.46       20.15     14.95 o 
   1   8  11      522.51      545.05     18.64 o 
   2   8  11       98.85       93.80     16.14 o 
   3   8  11        1.96        4.39     13.69 o 
   4   8  11       31.95       25.13     19.80 o 
  -6   9  11       94.44       89.43     25.75 o 
  -5   9  11       20.48        0.31     24.25 o 
  -4   9  11       15.61        8.40     19.34 o 
  -3   9  11      215.56      219.78     16.72 o 
  -2   9  11      197.31      211.87     19.75 o 
  -1   9  11      110.24      109.54     19.12 o 
   0   9  11      177.62      173.59     19.35 o 
   1   9  11      193.15      184.39     16.38 o 
   2   9  11      152.97      133.71     16.67 o 
   3   9  11       25.14       23.35     14.06 o 
   4   9  11       40.91       35.38     17.49 o 
  -5  10  11       87.44       91.11     24.93 o 
  -4  10  11       71.31       67.16     16.28 o 
  -3  10  11       31.64       17.99     15.62 o 
  -2  10  11       89.97       99.52     15.89 o 
  -1  10  11      129.58      134.13     19.39 o 
   0  10  11      317.06      305.96     20.63 o 
   1  10  11       32.97       26.69     19.07 o 
   2  10  11      299.58      296.61     17.68 o 
   3  10  11      109.42      101.37     26.00 o 
   4  10  11       97.51       82.05     20.90 o 
  -5  11  11       10.89       16.94     17.53 o 
  -4  11  11       48.12       52.39     24.03 o 
  -3  11  11      143.93      149.53     20.08 o 
  -2  11  11      499.41      504.59     21.80 o 
  -1  11  11      149.08      138.74     16.52 o 
   0  11  11      207.63      211.26     16.85 o 
   1  11  11      185.69      187.03     20.34 o 
   2  11  11       74.14       74.23     16.27 o 
   3  11  11      144.40      131.72     20.78 o 
   4  11  11       24.79       22.34     20.45 o 
  -5  12  11        6.58       10.09     25.08 o 
  -4  12  11        3.49        8.01     24.05 o 
  -3  12  11       37.96       36.02     16.16 o 
  -2  12  11      216.91      228.88     20.60 o 
  -1  12  11      211.93      203.33     20.39 o 
   0  12  11      364.80      369.38     18.43 o 
   1  12  11       47.09       28.31     21.23 o 
   2  12  11      146.86      117.07     18.43 o 
   3  12  11      247.43      212.54     21.48 o 
  -4  13  11       81.69       86.89     24.76 o 
  -3  13  11       77.58       69.67     24.16 o 
  -2  13  11      132.59      131.85     20.18 o 
  -1  13  11      119.69      111.46     21.87 o 
   0  13  11       31.97       20.76     16.13 o 
   1  13  11      120.15      115.09     17.87 o 
   2  13  11      104.53      104.23     24.64 o 
   3  13  11       81.91       60.96     20.92 o 
  -4  14  11        0.61        7.20     24.96 o 
  -3  14  11      120.30      101.74     24.85 o 
  -2  14  11        5.49        1.06     23.90 o 
  -1  14  11      168.74      154.99     18.14 o 
   0  14  11      408.19      428.73     24.93 o 
   1  14  11       24.99       14.82     33.95 o 
   2  14  11       71.34       74.10     20.61 o 
   3  14  11       52.93       32.73     21.18 o 
  -4  15  11       44.34       32.68     21.33 o 
  -3  15  11      158.45      148.51     25.69 o 
  -2  15  11       57.74       40.62     26.74 o 
  -1  15  11      122.01      119.11     25.09 o 
   0  15  11        7.03        6.95     27.73 o 
   1  15  11       14.72       -7.31     34.10 o 
   2  15  11       92.38       82.89     21.10 o 
  -3  16  11       24.46       18.55     20.51 o 
  -2  16  11        3.27       13.33     27.09 o 
  -1  16  11       85.03       82.72     29.25 o 
   0  16  11      229.67      228.90     36.23 o 
   1  16  11       75.47       71.37     35.86 o 
  -2  17  11        1.42        6.36     27.78 o 
  -1  17  11       15.55        7.90     35.94 o 
   0  17  11       20.71       15.13     25.44 o 
   1  17  11       25.20       15.89     25.59 o 
  -2 -16  12       56.05       49.18     22.09 o 
  -1 -16  12      113.24      100.34     27.99 o 
   0 -16  12       10.64       12.83     31.63 o 
   1 -16  12        2.42       -4.36     35.98 o 
  -3 -15  12       22.87       14.94     25.24 o 
  -2 -15  12        2.66       12.06     26.83 o 
  -1 -15  12       73.24       63.02     25.12 o 
   0 -15  12      101.02       66.96     28.79 o 
   1 -15  12       42.22       35.26     20.74 o 
  -4 -14  12       23.09       16.36     25.48 o 
  -3 -14  12        9.96        0.74     24.78 o 
  -2 -14  12       33.03       37.22     24.33 o 
  -1 -14  12       72.93       61.34     24.46 o 
   0 -14  12       51.08       51.23     26.80 o 
   1 -14  12      163.84      177.36     19.89 o 
   2 -14  12      196.41      176.07     25.07 o 
  -4 -13  12       32.78       29.70     20.35 o 
  -3 -13  12      117.83       98.54     20.47 o 
  -2 -13  12       32.01       24.55     19.64 o 
  -1 -13  12      167.74      176.46     17.43 o 
   0 -13  12       48.72       27.82     22.03 o 
   1 -13  12        7.45       12.34     22.17 o 
   2 -13  12       61.31       47.85     19.47 o 
  -4 -12  12       42.19       28.87     20.28 o 
  -3 -12  12      111.34      127.55     24.32 o 
  -2 -12  12       31.64       30.90     15.80 o 
  -1 -12  12      152.11      144.23     16.88 o 
   0 -12  12        2.32      -13.07     19.42 o 
   1 -12  12       87.68       80.67     17.51 o 
   2 -12  12       45.59       44.86     19.98 o 
   3 -12  12      120.68       95.71     21.38 o 
  -5 -11  12       43.72       28.31     20.66 o 
  -4 -11  12      114.91       86.91     20.24 o 
  -3 -11  12      163.59      157.38     20.28 o 
  -2 -11  12      106.41       88.42     19.81 o 
  -1 -11  12       83.50       74.14     16.11 o 
   0 -11  12       10.42       -9.33     20.94 o 
   1 -11  12        4.90       13.14     19.19 o 
   2 -11  12      121.39      115.49     20.17 o 
   3 -11  12       34.70       23.29     20.32 o 
  -5 -10  12       22.16        4.73     24.83 o 
  -4 -10  12       22.89        9.68     19.60 o 
  -3 -10  12      165.15      182.46     14.96 o 
  -2 -10  12      264.69      263.82     20.44 o 
  -1 -10  12      261.14      245.47     17.07 o 
   0 -10  12       73.61       73.10     15.87 o 
   1 -10  12       56.50       41.44     19.38 o 
   2 -10  12      153.26      142.29     16.75 o 
   3 -10  12      217.42      224.98     18.39 o 
  -5  -9  12       15.28       23.57     20.13 o 
  -4  -9  12       27.56       24.59     13.91 o 
  -3  -9  12       64.86       59.82     15.89 o 
  -2  -9  12      156.96      141.71     16.64 o 
  -1  -9  12      652.18      651.12     22.18 o 
   0  -9  12      283.94      289.48     20.29 o 
   1  -9  12        9.12        7.03     18.93 o 
   2  -9  12      131.76      138.13     14.43 o 
   3  -9  12       10.80        8.80     17.02 o 
   4  -9  12       81.92       63.87     18.10 o 
  -5  -8  12       36.37       27.22     24.33 o 
  -4  -8  12      172.18      163.48     16.50 o 
  -3  -8  12      328.65      346.62     17.41 o 
  -2  -8  12      287.27      308.76     20.24 o 
  -1  -8  12      473.08      492.70     21.04 o 
   0  -8  12      286.09      270.53     16.83 o 
   1  -8  12       35.03       29.08     20.64 o 
   2  -8  12      152.20      138.90     14.42 o 
   3  -8  12      177.22      190.99     16.22 o 
   4  -8  12       31.86       21.63     17.83 o 
  -6  -7  12       11.99       18.87     20.74 o 
  -5  -7  12       18.83       26.60     24.01 o 
  -4  -7  12       95.35       87.73     14.05 o 
  -3  -7  12      110.25      107.39     15.79 o 
  -2  -7  12      360.37      349.73     21.41 o 
  -1  -7  12      112.88      112.18     15.67 o 
   0  -7  12       49.04       45.43     18.69 o 
   1  -7  12       15.41       16.95     15.28 o 
   2  -7  12       69.22       62.32     19.38 o 
   3  -7  12       68.80       61.72     16.29 o 
   4  -7  12       18.85       18.94     20.11 o 
  -6  -6  12       64.15       41.41     20.55 o 
  -5  -6  12       73.35       79.28     19.81 o 
  -4  -6  12      485.67      478.25     35.29 o 
  -3  -6  12      301.29      312.07     20.06 o 
  -2  -6  12      151.93      163.89     19.27 o 
  -1  -6  12      562.37      599.30     21.13 o 
   0  -6  12      564.73      564.81     21.10 o 
   1  -6  12      779.08      842.69     22.60 o 
   2  -6  12      221.28      230.06     16.91 o 
   3  -6  12       29.05       34.60     13.88 o 
   4  -6  12       24.80       25.74     17.16 o 
  -6  -5  12       29.95       27.45     24.79 o 
  -5  -5  12       41.23       13.74     16.10 o 
  -4  -5  12      118.60      106.75     19.42 o 
  -3  -5  12        5.23        6.66     15.12 o 
  -2  -5  12      104.03      102.33     15.55 o 
  -1  -5  12       23.96       13.05     14.97 o 
   0  -5  12      295.21      282.31     16.56 o 
   1  -5  12       93.25       93.21     18.87 o 
   2  -5  12      162.72      144.44     17.57 o 
   3  -5  12       70.38       66.73     14.01 o 
   4  -5  12       30.61       19.97     15.41 o 
  -6  -4  12       76.94       57.26     24.98 o 
  -5  -4  12       62.49       52.86     14.03 o 
  -4  -4  12      311.73      297.75     40.68 o 
  -3  -4  12       77.26       81.10     16.11 o 
  -2  -4  12      111.52       99.96     15.44 o 
  -1  -4  12      156.42      152.65     15.68 o 
   0  -4  12      129.13      124.76     18.59 o 
   1  -4  12      388.28      393.97     17.11 o 
   2  -4  12      211.50      189.15     18.17 o 
   3  -4  12      155.28      145.08     14.41 o 
   4  -4  12      159.40      166.22     17.71 o 
  -6  -3  12       81.35       76.23     20.20 o 
  -5  -3  12      168.02      164.65     20.08 o 
  -4  -3  12       32.93       40.44     18.88 o 
  -3  -3  12      653.55      681.11     18.63 o 
  -2  -3  12      453.47      482.57     27.44 o 
  -1  -3  12        2.43        7.44     17.89 o 
   0  -3  12      228.49      207.33     16.24 o 
   1  -3  12      167.68      156.13     18.87 o 
   2  -3  12      246.59      239.36     16.56 o 
   3  -3  12       42.66       43.89     13.68 o 
   4  -3  12       37.96       25.34     17.13 o 
   5  -3  12        8.21        6.98     17.99 o 
  -6  -2  12       97.12      100.17     17.61 o 
  -5  -2  12       79.31       66.21     19.68 o 
  -4  -2  12      114.62      103.43     17.32 o 
  -3  -2  12      428.18      437.48     17.25 o 
  -2  -2  12      276.26      295.35     19.46 o 
  -1  -2  12      287.78      295.22     19.34 o 
   0  -2  12      470.04      503.79     20.30 o 
   1  -2  12        0.96        2.40     12.87 o 
   2  -2  12       19.54       23.67     15.01 o 
   3  -2  12       38.17       38.47     13.43 o 
   4  -2  12       26.55       26.57     17.01 o 
   5  -2  12       37.24       33.18     20.89 o 
  -6  -1  12       54.30       52.76     17.43 o 
  -5  -1  12       57.89       41.39     13.92 o 
  -4  -1  12       85.29       87.67     18.98 o 
  -3  -1  12      403.81      415.55     25.21 o 
  -2  -1  12      291.53      316.54     16.53 o 
  -1  -1  12      276.98      261.43     14.26 o 
   0  -1  12      328.89      341.87     20.01 o 
   1  -1  12      115.99      111.85     15.59 o 
   2  -1  12       94.64       86.00     15.82 o 
   3  -1  12      146.44      133.44     12.87 o 
   4  -1  12       71.09       67.51     19.65 o 
   5  -1  12       11.04       12.93     17.91 o 
  -6   0  12       98.41      107.26     20.22 o 
  -5   0  12       33.09       15.27     19.17 o 
  -4   0  12        0.52        8.67     18.58 o 
  -3   0  12      284.34      269.42     16.50 o 
  -2   0  12       14.36       17.04     18.26 o 
  -1   0  12      254.82      255.74     19.48 o 
   0   0  12     3861.01     4081.87     56.53 o 
   1   0  12       13.57       13.54     14.81 o 
   2   0  12      124.45      133.26     19.13 o 
   3   0  12       27.59       21.54     13.54 o 
   4   0  12       41.46       36.48     15.33 o 
   5   0  12        7.27        1.79     24.96 o 
  -6   1  12       53.75       48.11     20.32 o 
  -5   1  12       58.22       43.25     19.60 o 
  -4   1  12       85.10       89.12     19.09 o 
  -3   1  12      398.75      400.10     20.02 o 
  -2   1  12      289.67      302.81     22.98 o 
  -1   1  12      276.38      276.40     19.42 o 
   0   1  12      331.39      327.06     19.96 o 
   1   1  12      115.23      117.71     18.76 o 
   2   1  12       96.83       91.57     13.51 o 
   3   1  12      148.33      143.27     12.80 o 
   4   1  12       71.81       45.15     17.34 o 
   5   1  12       10.39       12.79     20.71 o 
  -6   2  12       97.51       95.72     24.86 o 
  -5   2  12       80.10       79.43     16.27 o 
  -4   2  12      111.69      122.75     19.02 o 
  -3   2  12      426.11      438.42     17.22 o 
  -2   2  12      280.24      290.18     19.28 o 
  -1   2  12      292.89      308.47     19.46 o 
   0   2  12      465.15      452.29     17.39 o 
   1   2  12        0.59       -0.98     12.75 o 
   2   2  12       20.08       20.38     18.48 o 
   3   2  12       35.91       24.64     13.70 o 
   4   2  12       27.85       32.69     15.15 o 
   5   2  12       38.03       17.69     25.44 o 
  -6   3  12       81.16       73.10     17.73 o 
  -5   3  12      169.62      156.67     16.26 o 
  -4   3  12       33.63       29.94     15.47 o 
  -3   3  12      658.61      666.12     16.86 o 
  -2   3  12      457.78      483.30     17.49 o 
  -1   3  12        3.25        4.34     14.65 o 
   0   3  12      228.30      234.98     19.13 o 
   1   3  12      167.43      173.41     18.91 o 
   2   3  12      241.77      229.61     16.72 o 
   3   3  12       41.99       43.83     15.61 o 
   4   3  12       36.88       36.96     15.27 o 
   5   3  12        8.73        1.52     21.07 o 
  -6   4  12       78.21       50.85     24.99 o 
  -5   4  12       61.38       73.48     19.61 o 
  -4   4  12      317.25      301.31     20.52 o 
  -3   4  12       75.22       91.72     18.87 o 
  -2   4  12      121.99      132.18     15.67 o 
  -1   4  12      160.96      163.88     15.95 o 
   0   4  12      131.01      126.30     13.67 o 
   1   4  12      389.87      408.83     17.46 o 
   2   4  12      209.32      192.09     16.79 o 
   3   4  12      155.25      154.14     14.27 o 
   4   4  12      160.61      146.72     17.82 o 
  -6   5  12       29.20       24.84     17.53 o 
  -5   5  12       41.84       20.54     16.15 o 
  -4   5  12      114.85       95.17     19.22 o 
  -3   5  12        6.04       11.25     15.13 o 
  -2   5  12      106.10       94.74     18.87 o 
  -1   5  12       23.03       10.47     14.99 o 
   0   5  12      292.90      278.72     16.68 o 
   1   5  12       91.83       79.36     15.83 o 
   2   5  12      166.82      152.82     19.63 o 
   3   5  12       70.75       55.51     12.46 o 
   4   5  12       30.33       34.10     19.73 o 
  -6   6  12       63.46       47.16     20.41 o 
  -5   6  12       72.32       87.56     17.18 o 
  -4   6  12      488.59      461.33     16.42 o 
  -3   6  12      295.41      304.68     19.90 o 
  -2   6  12      155.39      167.95     16.05 o 
  -1   6  12      569.84      573.42     21.20 o 
   0   6  12      560.10      566.38     18.23 o 
   1   6  12      778.68      809.95     22.70 o 
   2   6  12      222.93      237.44     14.92 o 
   3   6  12       27.72       30.61     13.86 o 
   4   6  12       24.86       11.69     17.39 o 
  -6   7  12       12.13        4.15     20.73 o 
  -5   7  12       18.77       13.11     19.76 o 
  -4   7  12       92.40      102.48     14.10 o 
  -3   7  12      111.11      108.73     19.35 o 
  -2   7  12      362.92      339.70     15.36 o 
  -1   7  12      107.79      106.81     18.86 o 
   0   7  12       49.02       34.43     15.37 o 
   1   7  12       15.30       24.79     15.08 o 
   2   7  12       66.68       64.14     19.36 o 
   3   7  12       69.03       51.14     14.13 o 
   4   7  12       18.52        1.92     24.56 o 
  -5   8  12       37.48       42.07     19.98 o 
  -4   8  12      172.89      177.01     16.82 o 
  -3   8  12      321.57      336.33     20.56 o 
  -2   8  12      283.24      287.70     23.93 o 
  -1   8  12      471.34      488.69     17.96 o 
   0   8  12      280.30      285.47     20.34 o 
   1   8  12       34.98       30.14     18.79 o 
   2   8  12      150.09      148.71     16.40 o 
   3   8  12      175.12      177.81     17.76 o 
   4   8  12       31.41       23.32     20.10 o 
  -5   9  12       15.39        8.75     24.57 o 
  -4   9  12       27.01       28.25     15.92 o 
  -3   9  12       66.02       57.46     19.28 o 
  -2   9  12      157.10      141.26     19.57 o 
  -1   9  12      651.69      684.81     22.32 o 
   0   9  12      282.18      281.20     17.16 o 
   1   9  12        9.86        8.05     15.50 o 
   2   9  12      129.83      134.95     20.44 o 
   3   9  12       11.10        0.97     15.27 o 
   4   9  12       81.20       44.75     20.87 o 
  -5  10  12       22.25       23.43     20.24 o 
  -4  10  12       22.95       12.74     19.57 o 
  -3  10  12      164.14      177.27     17.01 o 
  -2  10  12      267.66      280.58     20.46 o 
  -1  10  12      254.07      251.95     20.23 o 
   0  10  12       69.16       63.38     19.32 o 
   1  10  12       56.09       55.66     19.25 o 
   2  10  12      154.01      152.85     20.26 o 
   3  10  12      214.54      233.90     20.93 o 
   4  10  12       74.51       58.76     36.20 o 
  -5  11  12       44.28       51.17     25.40 o 
  -4  11  12      113.28      100.45     24.59 o 
  -3  11  12      166.49      156.63     17.00 o 
  -2  11  12      108.27      103.45     19.79 o 
  -1  11  12       86.93       85.02     19.46 o 
   0  11  12       10.18        6.49     19.04 o 
   1  11  12        4.92        2.29     19.44 o 
   2  11  12      119.95      103.06     21.47 o 
   3  11  12       35.12       35.36     20.36 o 
  -4  12  12       42.39       25.90     24.76 o 
  -3  12  12      112.64      110.78     24.42 o 
  -2  12  12       34.86       26.92     15.99 o 
  -1  12  12      147.92      148.27     16.84 o 
   0  12  12        1.92       -4.75     15.88 o 
   1  12  12       89.38       83.88     20.22 o 
   2  12  12       46.54       35.07     26.70 o 
   3  12  12      120.28      116.44     20.96 o 
  -4  13  12       34.16       17.65     20.60 o 
  -3  13  12      119.63       93.23     24.83 o 
  -2  13  12       32.12       22.90     24.09 o 
  -1  13  12      170.06      174.62     17.34 o 
   0  13  12       49.77       35.17     20.00 o 
   1  13  12        7.24       13.03     23.87 o 
   2  13  12       61.20       28.06     20.45 o 
   3  13  12       70.85       28.56     18.29 o 
  -4  14  12       22.08       16.04     20.83 o 
  -3  14  12        9.54        7.25     24.71 o 
  -2  14  12       31.24       40.55     24.52 o 
  -1  14  12       72.24       68.27     26.75 o 
   0  14  12       50.66       62.50     26.48 o 
   1  14  12      166.62      166.69     29.29 o 
   2  14  12      197.47      173.26     25.88 o 
  -3  15  12       22.74       16.68     25.21 o 
  -2  15  12        2.51        0.34     27.09 o 
  -1  15  12       72.19       70.11     27.41 o 
   0  15  12      101.44       54.73     27.71 o 
   1  15  12       41.57       35.25     25.42 o 
   2  15  12      158.58      140.05     27.33 o 
  -2  16  12       56.03       48.53     22.44 o 
  -1  16  12      111.71       86.46     28.25 o 
   0  16  12       11.56       21.01     25.05 o 
   1  16  12        2.92       16.19     35.49 o 
  -2 -15  13       50.25       40.34     25.35 o 
  -1 -15  13       51.84       52.14     20.63 o 
   0 -15  13       83.39       33.56     29.60 o 
  -3 -14  13      287.52      287.94     22.49 o 
  -2 -14  13       32.27       23.75     24.79 o 
  -1 -14  13       87.00       78.48     21.44 o 
   0 -14  13      167.39      188.61     25.86 o 
   1 -14  13       30.91       37.64     18.62 o 
  -4 -13  13       44.58       27.32     21.13 o 
  -3 -13  13       24.80       19.50     24.69 o 
  -2 -13  13       12.94        2.52     24.26 o 
  -1 -13  13      120.84      114.28     20.31 o 
   0 -13  13      101.56       77.11     27.06 o 
   1 -13  13      171.94      171.68     23.64 o 
   2 -13  13        5.78        6.61     20.64 o 
  -4 -12  13       18.11       11.39     25.00 o 
  -3 -12  13      123.59      120.53     24.73 o 
  -2 -12  13      127.25      104.04     24.43 o 
  -1 -12  13      186.93      167.12     20.61 o 
   0 -12  13       94.27       89.84     20.03 o 
   1 -12  13       29.29       13.77     26.56 o 
   2 -12  13       25.96       16.86     20.29 o 
  -4 -11  13       22.73        8.32     24.59 o 
  -3 -11  13       10.63       18.67     23.89 o 
  -2 -11  13       63.47       55.98     19.94 o 
  -1 -11  13      200.82      195.62     19.92 o 
   0 -11  13       81.32       67.17     16.23 o 
   1 -11  13       30.77       28.41     26.19 o 
   2 -11  13       17.93       13.44     17.40 o 
   3 -11  13      138.26      113.80     19.26 o 
  -5 -10  13       25.44       17.74     20.66 o 
  -4 -10  13       86.22       78.39     24.54 o 
  -3 -10  13       29.51       23.91     19.69 o 
  -2 -10  13       65.77       66.12     19.64 o 
  -1 -10  13      181.33      175.92     20.09 o 
   0 -10  13       38.46       13.45     19.37 o 
   1 -10  13      151.57      159.34     16.86 o 
   2 -10  13      179.38      182.97     17.89 o 
   3 -10  13        1.99        3.84     20.24 o 
  -5  -9  13       24.78       19.64     17.80 o 
  -4  -9  13      133.36      135.97     20.46 o 
  -3  -9  13       99.80      102.12     20.01 o 
  -2  -9  13       15.75        1.77     18.98 o 
  -1  -9  13      124.31      139.59     19.67 o 
   0  -9  13       72.36       56.17     15.91 o 
   1  -9  13        8.13        3.91     19.18 o 
   2  -9  13      158.61      143.41     17.64 o 
   3  -9  13       19.47       25.52     20.04 o 
  -5  -8  13       65.82       72.27     20.24 o 
  -4  -8  13      164.91      170.30     24.23 o 
  -3  -8  13      103.36       98.12     19.63 o 
  -2  -8  13      159.83      159.78     16.53 o 
  -1  -8  13       45.47       38.07     13.68 o 
   0  -8  13       78.45       88.73     19.17 o 
   1  -8  13      110.75       95.36     19.60 o 
   2  -8  13       66.73       61.44     14.10 o 
   3  -8  13       79.72       66.85     17.75 o 
  -5  -7  13       16.92       31.02     24.17 o 
  -4  -7  13      180.71      187.52     14.96 o 
  -3  -7  13       64.70       71.45     15.98 o 
  -2  -7  13       43.46       35.64     13.65 o 
  -1  -7  13        1.38        5.83     18.54 o 
   0  -7  13      154.03      151.11     16.32 o 
   1  -7  13       20.63       21.12     18.91 o 
   2  -7  13       10.06        9.22     15.72 o 
   3  -7  13        0.36       -1.52     17.06 o 
   4  -7  13       18.53       13.27     20.54 o 
  -6  -6  13      138.45      126.12     18.47 o 
  -5  -6  13       74.31       75.91     17.36 o 
  -4  -6  13       74.08       71.85     19.76 o 
  -3  -6  13      167.28      189.63     16.48 o 
  -2  -6  13       34.71       22.88     18.79 o 
  -1  -6  13      204.95      205.55     14.48 o 
   0  -6  13       55.06       47.14     18.77 o 
   1  -6  13        1.76      -11.75     18.87 o 
   2  -6  13      223.71      239.10     20.43 o 
   3  -6  13      244.42      260.91     17.98 o 
   4  -6  13        1.99       -3.70     20.30 o 
  -6  -5  13       56.41       24.67     21.16 o 
  -5  -5  13       41.60       54.63     19.61 o 
  -4  -5  13       70.42       53.79     19.34 o 
  -3  -5  13        4.49       11.37     18.68 o 
  -2  -5  13       26.89       22.02     13.24 o 
  -1  -5  13      231.71      246.25     16.41 o 
   0  -5  13       63.74       59.70     15.47 o 
   1  -5  13      400.86      402.29     15.74 o 
   2  -5  13       58.72       32.86     15.93 o 
   3  -5  13      211.97      199.73     19.64 o 
   4  -5  13       44.18       25.84     15.85 o 
  -6  -4  13      158.04      162.00     40.02 o 
  -5  -4  13       23.75       18.68     19.74 o 
  -4  -4  13       74.42       72.55     16.03 o 
  -3  -4  13      114.17      112.49     15.98 o 
  -2  -4  13       33.13       28.17     18.51 o 
  -1  -4  13      141.01      141.60     18.90 o 
   0  -4  13      835.44      822.48     22.40 o 
   1  -4  13        2.21       -0.80     18.67 o 
   2  -4  13      299.40      302.27     20.54 o 
   3  -4  13       57.89       59.75     14.23 o 
   4  -4  13       22.56       19.53     17.57 o 
  -6  -3  13       49.50       50.77     25.10 o 
  -5  -3  13       64.21       72.08     17.13 o 
  -4  -3  13       70.78       60.15     13.80 o 
  -3  -3  13       51.00       54.47     15.40 o 
  -2  -3  13       20.36       11.05     18.50 o 
  -1  -3  13      189.77      180.80     19.42 o 
   0  -3  13      163.49      161.69     16.13 o 
   1  -3  13      310.22      320.53     17.06 o 
   2  -3  13       91.57       87.27     16.06 o 
   3  -3  13       26.96       24.41     12.40 o 
   4  -3  13      277.19      300.47     18.70 o 
  -6  -2  13      268.25      291.41     21.65 o 
  -5  -2  13        2.94       -9.58     21.85 o 
  -4  -2  13        2.01       13.81     18.82 o 
  -3  -2  13        9.49        7.30     15.22 o 
  -2  -2  13       68.43       84.65     15.48 o 
  -1  -2  13      141.43      145.90     19.99 o 
   0  -2  13      806.69      829.80     50.88 o 
   1  -2  13      807.13      877.84     22.65 o 
   2  -2  13      117.35      114.96     19.49 o 
   3  -2  13       25.14       28.95     13.77 o 
   4  -2  13       81.30       94.72     20.19 o 
  -6  -1  13        6.79       19.62     20.03 o 
  -5  -1  13       23.17       15.68     21.78 o 
  -4  -1  13       11.60       21.91     18.83 o 
  -3  -1  13       81.87       44.45     18.75 o 
  -2  -1  13      654.15      712.43     21.26 o 
  -1  -1  13      112.44      103.87     15.72 o 
   0  -1  13      286.49      306.65     29.81 o 
   1  -1  13      199.09      210.23     19.36 o 
   2  -1  13      418.24      424.96     18.18 o 
   3  -1  13       29.31       25.89     15.77 o 
   4  -1  13       10.04        6.19     15.48 o 
  -6   0  13        1.02      -19.75     24.75 o 
  -5   0  13      302.75      290.10     17.99 o 
  -4   0  13        9.62        3.96     15.36 o 
  -3   0  13        6.66       -0.30     13.34 o 
  -2   0  13      369.77      338.46     15.13 o 
  -1   0  13      521.54      575.19     24.41 o 
   0   0  13        0.07        5.48     14.80 o 
   1   0  13       98.48      102.11     15.78 o 
   2   0  13      406.11      421.31     17.91 o 
   3   0  13       34.28       19.44     12.33 o 
   4   0  13       31.21       27.16     17.49 o 
  -6   1  13        6.70       20.68     28.62 o 
  -5   1  13       23.15       10.01     14.10 o 
  -4   1  13       11.44        9.05     13.42 o 
  -3   1  13       83.07       55.04     13.38 o 
  -2   1  13      650.90      660.90     16.54 o 
  -1   1  13      115.28      120.16     13.53 o 
   0   1  13      288.73      283.06     14.88 o 
   1   1  13      199.51      203.73     19.45 o 
   2   1  13      419.19      417.70     21.17 o 
   3   1  13       27.91        1.50     15.80 o 
   4   1  13       10.39       27.41     19.88 o 
  -6   2  13      268.86      273.00     21.66 o 
  -5   2  13        2.48       12.54     22.72 o 
  -4   2  13        1.70       -7.26     15.45 o 
  -3   2  13       11.17        9.39     15.30 o 
  -2   2  13       68.29       87.37     15.44 o 
  -1   2  13      146.31      153.10     15.67 o 
   0   2  13      805.89      868.11     38.65 o 
   1   2  13      802.77      835.06     21.74 o 
   2   2  13      117.13      123.72     19.39 o 
   3   2  13       23.76       21.24     13.81 o 
   4   2  13       80.85       69.81     20.40 o 
  -6   3  13       49.39       46.78     20.65 o 
  -5   3  13       64.71       63.62     23.96 o 
  -4   3  13       70.72       60.52     15.83 o 
  -3   3  13       49.28       41.19     13.56 o 
  -2   3  13       17.97       10.58     18.43 o 
  -1   3  13      185.91      185.67     18.97 o 
   0   3  13      165.84      162.79     16.03 o 
   1   3  13      307.74      313.07     17.04 o 
   2   3  13       93.81       95.29     14.10 o 
   3   3  13       28.15       28.70     15.92 o 
   4   3  13      277.02      255.18     21.63 o 
  -6   4  13      158.29      136.55     31.48 o 
  -5   4  13       23.83       11.91     19.73 o 
  -4   4  13       73.62       66.81     19.41 o 
  -3   4  13      116.94      120.51     19.24 o 
  -2   4  13       32.64       19.34     15.27 o 
  -1   4  13      143.42      125.61     15.83 o 
   0   4  13      828.89      866.05     22.33 o 
   1   4  13        2.51       -7.79     18.77 o 
   2   4  13      296.52      296.46     17.37 o 
   3   4  13       60.93       56.67     14.13 o 
   4   4  13       22.08       17.96     17.58 o 
  -6   5  13       55.51       30.99     25.52 o 
  -5   5  13       40.29       49.82     19.77 o 
  -4   5  13       68.38       44.49     16.06 o 
  -3   5  13        4.31       15.38     15.10 o 
  -2   5  13       24.30       28.05     15.17 o 
  -1   5  13      234.41      221.60     16.63 o 
   0   5  13       63.64       56.08     15.61 o 
   1   5  13      398.87      416.66     32.46 o 
   2   5  13       59.24       47.34     13.85 o 
   3   5  13      210.04      190.99     17.30 o 
   4   5  13       43.72       51.58     24.77 o 
  -6   6  13      138.27      100.11     25.98 o 
  -5   6  13       73.75       73.25     20.17 o 
  -4   6  13       74.69       84.21     14.23 o 
  -3   6  13      164.67      177.59     19.62 o 
  -2   6  13       33.83       27.43     15.34 o 
  -1   6  13      209.61      234.13     19.43 o 
   0   6  13       60.06       53.99     15.60 o 
   1   6  13        2.19        0.13     18.72 o 
   2   6  13      219.88      228.48     20.43 o 
   3   6  13      242.10      262.50     16.25 o 
   4   6  13        1.81       17.93     19.95 o 
  -5   7  13       17.24       27.48     17.27 o 
  -4   7  13      181.08      184.91     17.19 o 
  -3   7  13       65.98       67.78     19.36 o 
  -2   7  13       45.16       53.00     15.48 o 
  -1   7  13        1.40        1.48     15.17 o 
   0   7  13      153.11      130.12     16.20 o 
   1   7  13       19.68       17.63     13.41 o 
   2   7  13       10.68        4.01     19.36 o 
   3   7  13        0.27      -14.63     19.83 o 
   4   7  13       18.09       11.42     25.21 o 
  -5   8  13       66.23       72.26     17.95 o 
  -4   8  13      164.63      163.11     23.48 o 
  -3   8  13      103.11      100.70     16.22 o 
  -2   8  13      165.91      149.00     16.47 o 
  -1   8  13       45.98       46.33     15.56 o 
   0   8  13       80.80       77.42     15.69 o 
   1   8  13      110.68       95.37     19.65 o 
   2   8  13       67.28       57.75     19.81 o 
   3   8  13       81.46       75.75     17.53 o 
   4   8  13       44.02       20.27     25.81 o 
  -5   9  13       24.45       20.77     20.29 o 
  -4   9  13      132.99      137.21     24.77 o 
  -3   9  13       99.87      104.29     19.87 o 
  -2   9  13       15.34        9.51     13.51 o 
  -1   9  13      128.04      127.95     16.46 o 
   0   9  13       73.43       71.03     16.07 o 
   1   9  13        8.12       10.80     15.67 o 
   2   9  13      162.56      181.78     27.07 o 
   3   9  13       19.69        6.15     17.63 o 
  -5  10  13       26.47       31.93     25.17 o 
  -4  10  13       84.31       71.80     17.84 o 
  -3  10  13       29.49       21.56     16.08 o 
  -2  10  13       66.34       60.54     16.27 o 
  -1  10  13      187.59      174.16     20.39 o 
   0  10  13       38.07       25.96     15.93 o 
   1  10  13      154.22      154.44     20.41 o 
   2  10  13      178.81      174.15     25.07 o 
   3  10  13        1.79       10.99     24.81 o 
  -4  11  13       23.85       16.60     24.65 o 
  -3  11  13       10.31       12.29     24.03 o 
  -2  11  13       62.23       62.85     16.18 o 
  -1  11  13      201.72      222.34     17.05 o 
   0  11  13       81.14       67.47     19.83 o 
   1  11  13       31.44       18.79     23.83 o 
   2  11  13       18.33       27.08     24.66 o 
   3  11  13      137.39       99.76     21.24 o 
  -4  12  13       17.01       16.04     20.54 o 
  -3  12  13      126.95      132.60     20.49 o 
  -2  12  13      127.68      114.98     26.68 o 
  -1  12  13      183.57      158.64     21.66 o 
   0  12  13       89.29       62.83     24.26 o 
   1  12  13       29.34       20.44     24.30 o 
   2  12  13       26.60       10.71     24.88 o 
  -4  13  13       45.80       33.66     25.66 o 
  -3  13  13       23.98       12.96     24.74 o 
  -2  13  13       13.13        1.45     24.24 o 
  -1  13  13      119.90      126.08     24.68 o 
   0  13  13       99.76       83.63     24.77 o 
   1  13  13      172.02      151.75     25.88 o 
   2  13  13        5.43       -4.68     25.25 o 
  -3  14  13      288.20      352.26     26.90 o 
  -2  14  13       32.62       15.34     25.02 o 
  -1  14  13       85.48       74.61     25.04 o 
   0  14  13      166.49      189.89     25.84 o 
   1  14  13       30.45       28.03     27.79 o 
  -2  15  13       51.83       50.13     25.55 o 
  -1  15  13       51.83       37.03     25.59 o 
   0  15  13       81.92       60.37     28.01 o 
   1  15  13       53.12       51.46     36.12 o 
  -1  16  13       17.95       21.10     25.50 o 
  -2 -14  14        9.51        3.77     20.65 o 
  -1 -14  14       33.52       26.86     25.27 o 
   0 -14  14       39.19       28.74     27.66 o 
  -3 -13  14       59.90       50.31     25.30 o 
  -2 -13  14       16.55       21.76     24.62 o 
  -1 -13  14       26.28       30.98     24.55 o 
   0 -13  14        1.95       -5.70     20.27 o 
   1 -13  14      116.32      105.29     21.35 o 
  -3 -12  14       27.66        3.00     25.02 o 
  -2 -12  14       27.27       22.30     24.32 o 
  -1 -12  14       31.49       29.86     19.84 o 
   0 -12  14      294.70      285.14     25.98 o 
   1 -12  14       29.66       24.82     24.84 o 
   2 -12  14       91.75       70.96     18.58 o 
  -4 -11  14       11.33       10.31     25.01 o 
  -3 -11  14       44.02       33.59     24.71 o 
  -2 -11  14      112.22       82.45     24.56 o 
  -1 -11  14       72.27       65.10     19.92 o 
   0 -11  14       28.02       32.33     24.15 o 
   1 -11  14      144.17      129.64     25.08 o 
   2 -11  14        0.77        8.92     17.57 o 
  -4 -10  14       84.17      100.39     25.11 o 
  -3 -10  14      111.02       99.62     20.32 o 
  -2 -10  14      197.73      199.99     20.39 o 
  -1 -10  14       16.59        7.63     19.50 o 
   0 -10  14      128.81      118.83     21.48 o 
   1 -10  14        4.79        8.06     19.68 o 
   2 -10  14        4.19        4.91     20.14 o 
  -5  -9  14       57.56       31.08     35.94 o 
  -4  -9  14       48.74       44.58     20.20 o 
  -3  -9  14       56.71       63.93     20.22 o 
  -2  -9  14       88.27       86.07     19.72 o 
  -1  -9  14        2.60       -0.60     15.70 o 
   0  -9  14       79.80       73.33     16.09 o 
   1  -9  14      178.06      179.85     30.41 o 
   2  -9  14       58.60       51.81     17.38 o 
   3  -9  14       48.37       19.29     18.09 o 
  -5  -8  14       18.89       -1.42     23.40 o 
  -4  -8  14      113.23      127.86     24.74 o 
  -3  -8  14      157.23      143.95     16.74 o 
  -2  -8  14      121.13      115.28     19.85 o 
  -1  -8  14       55.89       41.76     19.50 o 
   0  -8  14        6.46        4.24     19.21 o 
   1  -8  14       22.37        8.52     15.81 o 
   2  -8  14       60.16       33.33     17.36 o 
   3  -8  14       52.42       47.80     17.99 o 
  -5  -7  14      111.76      101.09     25.27 o 
  -4  -7  14      201.22      228.67     24.89 o 
  -3  -7  14      260.09      242.08     18.32 o 
  -2  -7  14      286.12      290.93     15.34 o 
  -1  -7  14      139.25      122.51     16.29 o 
   0  -7  14       81.26       72.46     19.23 o 
   1  -7  14       98.51       64.26     16.36 o 
   2  -7  14       27.74       38.16     24.23 o 
   3  -7  14       33.18       19.99     14.42 o 
  -5  -6  14       15.22       -1.95     20.24 o 
  -4  -6  14      311.69      298.35     21.05 o 
  -3  -6  14       56.57       43.76     19.23 o 
  -2  -6  14      246.73      256.83     20.06 o 
  -1  -6  14       49.14       44.42     15.76 o 
   0  -6  14      558.85      566.93     21.67 o 
   1  -6  14       16.89       21.17     13.40 o 
   2  -6  14      142.23      136.33     20.42 o 
   3  -6  14       75.78       52.27     20.26 o 
  -5  -5  14        1.55       17.73     24.46 o 
  -4  -5  14      486.24      509.89     21.96 o 
  -3  -5  14       13.29        4.15     19.11 o 
  -2  -5  14        6.08       15.00     18.71 o 
  -1  -5  14       62.49       68.51     18.94 o 
   0  -5  14       58.00       63.79     15.82 o 
   1  -5  14      312.79      307.83     17.43 o 
   2  -5  14      101.88      113.83     16.39 o 
   3  -5  14       83.17       78.16     17.53 o 
  -5  -4  14      223.45      211.44     18.46 o 
  -4  -4  14      133.15      120.10     20.15 o 
  -3  -4  14       50.44       33.89     15.73 o 
  -2  -4  14      380.52      337.15     20.47 o 
  -1  -4  14      417.25      450.41     20.59 o 
   0  -4  14      128.05      118.20     16.01 o 
   1  -4  14      197.19      207.07     16.66 o 
   2  -4  14       12.92        2.75     16.04 o 
   3  -4  14       41.97       30.97     17.18 o 
   4  -4  14       26.11       14.16     18.02 o 
  -6  -3  14       28.82       21.81     25.72 o 
  -5  -3  14       18.96       18.17     22.40 o 
  -4  -3  14      191.49      165.21     14.75 o 
  -3  -3  14       54.88       31.48     15.47 o 
  -2  -3  14       11.95        8.86     15.29 o 
  -1  -3  14      539.43      566.22     23.85 o 
   0  -3  14      117.09      118.02     15.99 o 
   1  -3  14      113.12      115.25     19.54 o 
   2  -3  14       96.82       91.76     19.90 o 
   3  -3  14       15.97       12.66     16.89 o 
   4  -3  14       20.14       31.98     17.77 o 
  -6  -2  14      157.29      104.19     26.96 o 
  -5  -2  14       67.69       72.69     17.27 o 
  -4  -2  14       68.29       67.48     16.15 o 
  -3  -2  14      190.61      162.48     14.34 o 
  -2  -2  14       53.51       41.98     18.72 o 
  -1  -2  14       91.13       90.80     13.62 o 
   0  -2  14       55.15       58.56     15.50 o 
   1  -2  14      682.77      712.49     67.21 o 
   2  -2  14      231.82      220.15     20.47 o 
   3  -2  14      103.50       88.45     17.26 o 
   4  -2  14       42.49       17.33     18.03 o 
  -6  -1  14       49.01       35.00     20.93 o 
  -5  -1  14      135.93      156.30     21.73 o 
  -4  -1  14       35.75       22.05     13.80 o 
  -3  -1  14      166.08      157.30     16.14 o 
  -2  -1  14       33.33       48.20     18.98 o 
  -1  -1  14       34.91       29.62     18.65 o 
   0  -1  14      119.05      117.32     15.85 o 
   1  -1  14      271.99      255.63     17.02 o 
   2  -1  14      197.30      213.23     20.29 o 
   3  -1  14       27.03       27.94     15.20 o 
   4  -1  14      283.54      247.22     17.34 o 
  -6   0  14      212.13      180.40     22.03 o 
  -5   0  14        0.20       12.72     19.42 o 
  -4   0  14      142.27      142.66     16.59 o 
  -3   0  14       25.58       40.90     15.42 o 
  -2   0  14      116.02      123.50     15.85 o 
  -1   0  14      406.12      433.02     20.44 o 
   0   0  14        8.25        6.62     18.55 o 
   1   0  14        0.01        5.65     15.30 o 
   2   0  14      652.96      672.66     19.67 o 
   3   0  14        6.91       -2.08     16.81 o 
   4   0  14        9.19       -9.73     20.51 o 
  -6   1  14       50.11       37.02     24.03 o 
  -5   1  14      133.51      138.55     20.30 o 
  -4   1  14       34.48       46.09     15.81 o 
  -3   1  14      163.17      146.97     16.21 o 
  -2   1  14       34.34       48.76     13.46 o 
  -1   1  14       33.51       39.27     18.56 o 
   0   1  14      121.83      136.99     19.03 o 
   1   1  14      271.86      264.91     15.03 o 
   2   1  14      197.90      192.80     17.02 o 
   3   1  14       26.72       21.83     17.07 o 
   4   1  14      285.33      282.87     19.25 o 
  -6   2  14      156.33       90.08     36.90 o 
  -5   2  14       66.85       66.12     23.37 o 
  -4   2  14       70.74       61.01     14.14 o 
  -3   2  14      190.98      152.47     16.20 o 
  -2   2  14       54.37       37.08     15.37 o 
  -1   2  14       91.08       86.91     15.74 o 
   0   2  14       57.04       54.72     15.54 o 
   1   2  14      686.41      735.50     34.62 o 
   2   2  14      234.74      203.88     17.12 o 
   3   2  14      103.46       77.35     17.37 o 
   4   2  14       41.70       21.84     14.66 o 
  -5   3  14       20.33       13.61     24.38 o 
  -4   3  14      193.26      194.17     20.21 o 
  -3   3  14       57.60       34.38     18.98 o 
  -2   3  14       11.43        6.58     18.82 o 
  -1   3  14      538.45      555.18     16.54 o 
   0   3  14      122.68      124.02     19.28 o 
   1   3  14      114.33       96.46     16.13 o 
   2   3  14       93.00       71.78     16.37 o 
   3   3  14       17.78        8.62     15.41 o 
   4   3  14       19.93       27.01     17.76 o 
  -5   4  14      223.81      221.95     21.15 o 
  -4   4  14      133.03      136.65     16.69 o 
  -3   4  14       51.87       43.33     15.60 o 
  -2   4  14      379.60      356.87     20.28 o 
  -1   4  14      425.24      432.59     20.71 o 
   0   4  14      127.39      120.77     15.94 o 
   1   4  14      196.23      204.44     19.99 o 
   2   4  14       11.95        1.14     19.31 o 
   3   4  14       41.28       29.77     15.44 o 
   4   4  14       26.19       12.45     16.08 o 
  -5   5  14        1.45        8.89     24.60 o 
  -4   5  14      484.68      495.37     19.01 o 
  -3   5  14       14.88       10.98     15.48 o 
  -2   5  14        5.98       12.64     18.84 o 
  -1   5  14       58.72       54.19     19.00 o 
   0   5  14       61.20       62.65     15.72 o 
   1   5  14      312.43      276.98     17.53 o 
   2   5  14       99.82      107.34     16.93 o 
   3   5  14       83.20       62.39     20.25 o 
  -5   6  14       16.10       14.53     20.17 o 
  -4   6  14      306.48      294.21     21.17 o 
  -3   6  14       58.16       38.89     15.99 o 
  -2   6  14      243.97      235.14     16.96 o 
  -1   6  14       52.47       36.56     13.58 o 
   0   6  14      554.33      573.59     18.75 o 
   1   6  14       16.57       15.77     19.19 o 
   2   6  14      145.67      132.24     16.81 o 
   3   6  14       74.62       54.04     17.52 o 
  -5   7  14      110.42       80.92     20.99 o 
  -4   7  14      203.63      252.20     20.74 o 
  -3   7  14      257.11      265.56     17.42 o 
  -2   7  14      285.01      273.87     15.50 o 
  -1   7  14      140.47      117.46     16.28 o 
   0   7  14       84.72       57.47     16.10 o 
   1   7  14       95.53       96.99     16.08 o 
   2   7  14       26.77       26.60     19.53 o 
   3   7  14       34.61       27.49     15.62 o 
  -5   8  14       19.15       17.10     20.63 o 
  -4   8  14      112.86      103.53     20.40 o 
  -3   8  14      159.34      151.43     16.92 o 
  -2   8  14      121.53      129.26     16.62 o 
  -1   8  14       54.69       52.45     19.38 o 
   0   8  14        5.26       12.34     19.10 o 
   1   8  14       21.68       16.41     19.45 o 
   2   8  14       59.86       43.61     24.15 o 
   3   8  14       51.86       47.19     20.49 o 
  -5   9  14       56.33       44.67     18.40 o 
  -4   9  14       48.80       30.76     24.65 o 
  -3   9  14       56.62       46.14     19.81 o 
  -2   9  14       86.26       88.57     19.77 o 
  -1   9  14        2.39        2.81     19.04 o 
   0   9  14       80.95       75.07     19.69 o 
   1   9  14      179.46      164.75     22.90 o 
   2   9  14       58.11       45.96     24.55 o 
   3   9  14       48.07       17.87     16.23 o 
  -4  10  14       83.81       72.13     18.02 o 
  -3  10  14      109.41      104.22     20.36 o 
  -2  10  14      195.47      203.40     22.68 o 
  -1  10  14       17.27       26.58     15.75 o 
   0  10  14      125.31      107.68     16.85 o 
   1  10  14        4.45       -5.29     24.12 o 
   2  10  14        4.60       10.08     20.14 o 
  -4  11  14       11.03        4.07     25.34 o 
  -3  11  14       45.68       30.24     17.44 o 
  -2  11  14      110.49      102.28     20.33 o 
  -1  11  14       73.14       72.38     24.19 o 
   0  11  14       27.17       15.10     19.75 o 
   1  11  14      142.74      128.98     20.78 o 
   2  11  14        0.83       -0.66     24.84 o 
  -3  12  14       26.09       14.42     25.05 o 
  -2  12  14       28.35       30.45     24.21 o 
  -1  12  14       33.47       18.29     24.56 o 
   0  12  14      294.77      306.20     25.93 o 
   1  12  14       29.77       48.19     20.03 o 
   2  12  14       90.89       63.41     26.07 o 
  -3  13  14       61.69       37.16     20.91 o 
  -2  13  14       17.33       12.29     24.89 o 
  -1  13  14       27.31       20.20     21.36 o 
   0  13  14        1.41       18.03     26.95 o 
   1  13  14      115.90      101.69     21.33 o 
  -2  14  14        9.51       12.21     25.21 o 
  -1  14  14       35.84       24.37     20.89 o 
   0  14  14       38.83       16.59     25.39 o 
  -2 -13  15      100.67      105.66     21.45 o 
  -1 -13  15       49.82       45.85     25.44 o 
   0 -13  15       18.32       26.54     25.26 o 
  -3 -12  15       28.28       31.00     20.72 o 
  -2 -12  15       56.82       51.07     25.13 o 
  -1 -12  15       10.40        4.01     20.32 o 
   0 -12  15       34.71       23.71     20.40 o 
   1 -12  15        9.89        2.28     20.94 o 
  -3 -11  15       74.64       44.73     25.45 o 
  -2 -11  15       18.52       26.86     24.52 o 
  -1 -11  15       65.65       60.72     24.70 o 
   0 -11  15        2.49       11.48     24.44 o 
   1 -11  15       73.89       64.75     25.28 o 
  -4 -10  15       35.93       22.03     25.54 o 
  -3 -10  15       28.32       40.92     24.69 o 
  -2 -10  15       28.57       15.76     24.32 o 
  -1 -10  15       46.50       33.58     24.20 o 
   0 -10  15       33.90       33.11     19.81 o 
   1 -10  15       26.59       34.86     24.77 o 
   2 -10  15       24.00       19.32     17.90 o 
  -4  -9  15      187.04      193.14     25.61 o 
  -3  -9  15      300.03      345.86     21.42 o 
  -2  -9  15       61.80       52.45     20.02 o 
  -1  -9  15       10.15        4.12     23.71 o 
   0  -9  15      104.22       95.41     24.59 o 
   1  -9  15        4.77        6.89     24.22 o 
   2  -9  15        3.52        0.16     17.69 o 
  -4  -8  15       11.60        0.36     24.65 o 
  -3  -8  15        3.53       -2.82     19.76 o 
  -2  -8  15        1.84       -3.31     18.93 o 
  -1  -8  15       16.33       10.65     15.97 o 
   0  -8  15       95.88      100.78     22.02 o 
   1  -8  15       20.81       18.57     24.02 o 
   2  -8  15       10.53        8.39     15.64 o 
  -5  -7  15       66.33       48.89     21.10 o 
  -4  -7  15       31.51       29.53     20.39 o 
  -3  -7  15        9.83       -4.13     23.92 o 
  -2  -7  15      313.83      328.05     17.82 o 
  -1  -7  15       32.39       31.47     19.43 o 
   0  -7  15      109.18      105.76     19.94 o 
   1  -7  15      162.41      154.46     24.67 o 
   2  -7  15       66.60       56.32     24.71 o 
   3  -7  15       74.99       46.00     16.48 o 
  -5  -6  15       50.23       31.24     20.67 o 
  -4  -6  15      137.74      125.90     18.10 o 
  -3  -6  15       24.06       14.07     20.59 o 
  -2  -6  15       18.81        7.88     13.78 o 
  -1  -6  15       57.84       60.71     16.08 o 
   0  -6  15       41.74       36.26     19.41 o 
   1  -6  15       21.18       15.94     13.83 o 
   2  -6  15       77.63       55.91     20.14 o 
   3  -6  15       18.94        0.75     17.89 o 
  -5  -5  15      304.76      279.89     39.83 o 
  -4  -5  15       68.38       49.80     20.06 o 
  -3  -5  15       67.10       51.24     16.10 o 
  -2  -5  15      647.40      687.97     24.18 o 
  -1  -5  15      185.07      187.06     16.83 o 
   0  -5  15      139.92      118.22     16.55 o 
   1  -5  15       23.20       18.75     13.66 o 
   2  -5  15       30.87       37.73     19.79 o 
   3  -5  15        4.70       -2.88     17.63 o 
  -5  -4  15        1.56       -4.68     24.82 o 
  -4  -4  15      149.62      125.78     24.50 o 
  -3  -4  15       48.10       45.24     19.26 o 
  -2  -4  15       17.47       14.81     15.72 o 
  -1  -4  15      174.89      180.20     16.72 o 
   0  -4  15      111.45      103.41     16.14 o 
   1  -4  15       83.67       68.20     19.84 o 
   2  -4  15        0.70        2.21     19.40 o 
   3  -4  15        2.19       -6.07     17.59 o 
  -5  -3  15      220.27      236.73     23.49 o 
  -4  -3  15       20.47       21.36     16.88 o 
  -3  -3  15       11.00       15.80     19.23 o 
  -2  -3  15      101.97       76.79     16.01 o 
  -1  -3  15      115.00      103.90     19.70 o 
   0  -3  15      146.62      125.45     22.61 o 
   1  -3  15      131.82      135.89     16.45 o 
   2  -3  15       40.08       16.23     24.07 o 
   3  -3  15       36.84       14.86     15.80 o 
  -5  -2  15        9.82       18.72     17.42 o 
  -4  -2  15       66.73       41.59     19.96 o 
  -3  -2  15      117.32      101.57     19.64 o 
  -2  -2  15      124.43       86.14     19.47 o 
  -1  -2  15      253.13      247.42     16.85 o 
   0  -2  15        9.86       12.73     15.46 o 
   1  -2  15        4.80        8.09     15.62 o 
   2  -2  15       15.31       19.19     19.47 o 
   3  -2  15       58.54       35.90     17.64 o 
  -5  -1  15        7.85        8.79     20.12 o 
  -4  -1  15       45.70       36.18     19.68 o 
  -3  -1  15      106.59      120.51     14.28 o 
  -2  -1  15      211.15      225.05     17.55 o 
  -1  -1  15      339.06      324.24     20.30 o 
   0  -1  15        7.18       -2.75     15.62 o 
   1  -1  15       44.66       31.55     19.39 o 
   2  -1  15       84.17       81.32     22.02 o 
   3  -1  15      188.34      184.77     20.24 o 
  -5   0  15        2.00      -12.33     24.75 o 
  -4   0  15       22.23       18.01     19.30 o 
  -3   0  15        8.01        3.52     15.57 o 
  -2   0  15        0.43       -7.47     15.57 o 
  -1   0  15       11.49       16.46     15.33 o 
   0   0  15        2.17        0.31     13.40 o 
   1   0  15      203.87      200.85     20.09 o 
   2   0  15        9.82       -6.64     18.80 o 
   3   0  15       89.81       78.71     17.86 o 
  -5   1  15        8.22       -0.63     24.39 o 
  -4   1  15       45.09       41.70     16.96 o 
  -3   1  15      106.49      113.43     19.62 o 
  -2   1  15      211.58      222.59     14.76 o 
  -1   1  15      342.94      364.74     20.43 o 
   0   1  15        5.62       11.24     13.42 o 
   1   1  15       44.64       25.28     15.83 o 
   2   1  15       82.63       75.67     14.42 o 
   3   1  15      187.11      178.87     16.39 o 
  -5   2  15        9.97        7.66     17.49 o 
  -4   2  15       67.11       51.34     19.69 o 
  -3   2  15      120.61      117.12     14.20 o 
  -2   2  15      123.89       76.16     15.96 o 
  -1   2  15      255.18      260.05     19.91 o 
   0   2  15        9.37       14.17     15.48 o 
   1   2  15        4.63       20.68     15.61 o 
   2   2  15       16.42        8.54     22.78 o 
   3   2  15       57.60       44.30     15.79 o 
  -5   3  15      219.50      224.08     26.94 o 
  -4   3  15       21.00       13.94     19.56 o 
  -3   3  15       11.57        6.17     15.87 o 
  -2   3  15      106.13       72.23     19.42 o 
  -1   3  15      113.42      101.97     16.45 o 
   0   3  15      144.81      133.59     16.28 o 
   1   3  15      131.64      109.23     16.60 o 
   2   3  15       38.72       19.92     24.02 o 
   3   3  15       38.03       28.35     15.65 o 
  -5   4  15        1.57       -2.26     24.85 o 
  -4   4  15      149.53      147.18     24.63 o 
  -3   4  15       46.14       44.20     19.44 o 
  -2   4  15       17.32       12.29     15.88 o 
  -1   4  15      173.43      192.58     20.12 o 
   0   4  15      113.60      103.73     19.66 o 
   1   4  15       84.64       76.92     14.08 o 
   2   4  15        0.88        1.42     17.00 o 
   3   4  15        2.14        3.40     14.21 o 
  -5   5  15      303.13      265.33     22.41 o 
  -4   5  15       67.55       59.87     24.33 o 
  -3   5  15       65.81       60.83     16.15 o 
  -2   5  15      648.27      700.85     22.30 o 
  -1   5  15      188.24      186.98     16.93 o 
   0   5  15      140.98      131.54     22.76 o 
   1   5  15       25.56       23.01     15.95 o 
   2   5  15       32.25       33.03     17.34 o 
   3   5  15        4.80       -0.65     15.69 o 
  -5   6  15       50.50       33.57     18.16 o 
  -4   6  15      138.67      138.23     24.33 o 
  -3   6  15       25.53       15.62     16.12 o 
  -2   6  15       18.58       17.15     19.34 o 
  -1   6  15       56.36       45.66     16.18 o 
   0   6  15       41.65       19.97     16.09 o 
   1   6  15       20.82       22.07     16.04 o 
   2   6  15       77.32       70.18     24.68 o 
   3   6  15       18.97       19.17     17.70 o 
  -5   7  15       68.01       66.51     18.38 o 
  -4   7  15       29.89       20.83     20.28 o 
  -3   7  15       10.33        9.74     19.57 o 
  -2   7  15      312.00      308.48     18.16 o 
  -1   7  15       30.91       29.74     13.70 o 
   0   7  15      107.75      105.03     16.50 o 
   1   7  15      163.26      187.85     20.23 o 
   2   7  15       65.98       44.40     24.74 o 
   3   7  15       75.69       42.11     18.42 o 
  -4   8  15       11.60       -0.59     20.08 o 
  -3   8  15        3.42        0.01     24.19 o 
  -2   8  15        1.87        4.60     20.50 o 
  -1   8  15       16.60       13.13     13.83 o 
   0   8  15       97.62       99.69     21.00 o 
   1   8  15       20.81       13.68     24.10 o 
   2   8  15       10.73       15.68     19.91 o 
  -4   9  15      187.21      173.50     21.59 o 
  -3   9  15      299.63      358.83     19.02 o 
  -2   9  15       61.83       72.23     24.26 o 
  -1   9  15       11.47        4.59     23.86 o 
   0   9  15       99.36      112.45     20.04 o 
   1   9  15        4.63       21.15     24.07 o 
   2   9  15        2.97       17.48     24.75 o 
  -4  10  15       36.59        7.48     25.57 o 
  -3  10  15       29.21       22.22     20.36 o 
  -2  10  15       28.36       21.69     24.43 o 
  -1  10  15       44.58       39.55     20.03 o 
   0  10  15       35.15       34.55     24.31 o 
   1  10  15       26.75       20.65     24.77 o 
   2  10  15       24.77       13.84     17.93 o 
  -3  11  15       71.91       70.30     25.44 o 
  -2  11  15       19.51       11.35     20.31 o 
  -1  11  15       68.53       50.42     26.88 o 
   0  11  15        2.96        1.83     19.97 o 
   1  11  15       73.77       48.25     20.79 o 
  -3  12  15       27.34       21.98     18.08 o 
  -2  12  15       56.95       45.66     25.09 o 
  -1  12  15        9.59       11.13     19.97 o 
   0  12  15       35.68       33.99     20.27 o 
   1  12  15        9.46       10.24     25.32 o 
  -2  13  15      100.78       95.89     26.17 o 
  -1  13  15       51.21       50.96     25.44 o 
   0  13  15       18.67       11.34     25.54 o 
  -2 -11  16       86.86       77.10     20.98 o 
  -1 -11  16       39.00       30.80     24.97 o 
   0 -11  16        0.44       11.78     25.05 o 
  -3 -10  16       21.17       19.50     25.29 o 
  -2 -10  16       70.59       41.73     25.17 o 
  -1 -10  16       24.01       11.06     20.15 o 
   0 -10  16        5.63       -2.94     17.62 o 
   1 -10  16      121.90      100.98     18.54 o 
  -3  -9  16       48.11       27.70     20.58 o 
  -2  -9  16       70.19       67.79     20.20 o 
  -1  -9  16        3.83       12.36     24.15 o 
   0  -9  16      105.32      102.29     24.95 o 
   1  -9  16       51.44       36.57     20.65 o 
  -4  -8  16       89.34       66.05     25.67 o 
  -3  -8  16        4.44        0.76     24.65 o 
  -2  -8  16       17.01       10.01     24.39 o 
  -1  -8  16       69.75       60.02     24.44 o 
   0  -8  16       56.58       51.67     20.09 o 
   1  -8  16       60.04       50.97     20.55 o 
   2  -8  16       65.06       44.20     20.92 o 
  -4  -7  16       56.00       36.91     20.97 o 
  -3  -7  16       96.68       84.77     17.51 o 
  -2  -7  16       48.88       31.83     17.23 o 
  -1  -7  16       11.37        6.56     19.54 o 
   0  -7  16       99.64       86.85     24.41 o 
   1  -7  16       53.53       32.55     20.28 o 
   2  -7  16        4.23        6.03     20.50 o 
  -4  -6  16        3.29       18.35     20.34 o 
  -3  -6  16       53.84       46.15     24.29 o 
  -2  -6  16      155.38      156.35     20.23 o 
  -1  -6  16       33.77       24.94     19.55 o 
   0  -6  16       23.38       50.85     23.74 o 
   1  -6  16       38.95       33.60     24.29 o 
   2  -6  16       50.69       37.87     17.89 o 
  -4  -5  16        5.24        1.01     17.34 o 
  -3  -5  16      152.32      172.12     24.84 o 
  -2  -5  16       37.84       18.35     23.03 o 
  -1  -5  16      123.51      109.00     16.83 o 
   0  -5  16      258.70      245.61     19.91 o 
   1  -5  16       62.17       56.01     19.89 o 
   2  -5  16       96.76       79.43     26.69 o 
  -4  -4  16       41.57       35.10     20.36 o 
  -3  -4  16       47.36       47.82     19.83 o 
  -2  -4  16      104.45       91.30     14.35 o 
  -1  -4  16       31.49       16.97     15.95 o 
   0  -4  16       64.09       68.86     16.17 o 
   1  -4  16       64.61       75.58     23.97 o 
   2  -4  16       34.30       28.94     20.20 o 
  -5  -3  16      127.37       98.76     18.65 o 
  -4  -3  16       49.20       35.18     17.61 o 
  -3  -3  16      202.36      216.54     24.36 o 
  -2  -3  16      149.11      146.68     16.58 o 
  -1  -3  16      163.81      159.42     16.90 o 
   0  -3  16      166.78      152.30     16.80 o 
   1  -3  16       30.50       21.26     19.37 o 
   2  -3  16      189.51      185.92     20.85 o 
   3  -3  16      111.43      100.76     18.49 o 
  -5  -2  16        6.03       14.83     17.58 o 
  -4  -2  16        5.12       20.73     19.54 o 
  -3  -2  16       72.92       70.23     19.79 o 
  -2  -2  16      142.72      140.57     16.65 o 
  -1  -2  16       99.63       89.08     16.44 o 
   0  -2  16      103.34       85.47     16.38 o 
   1  -2  16       38.90       37.80     23.94 o 
   2  -2  16       21.91       19.27     20.04 o 
   3  -2  16       73.77       36.19     16.36 o 
  -5  -1  16      113.28       87.67     25.39 o 
  -4  -1  16        6.52       14.65     24.03 o 
  -3  -1  16        6.26       -2.58     20.54 o 
  -2  -1  16        5.87       -4.85     19.36 o 
  -1  -1  16      110.65      117.62     19.61 o 
   0  -1  16        4.12       -0.43     15.92 o 
   1  -1  16        2.46        0.55     21.65 o 
   2  -1  16       34.00       35.71     20.01 o 
   3  -1  16       39.54       34.76     16.06 o 
  -5   0  16        4.44       -8.72     25.12 o 
  -4   0  16       22.46       20.76     24.10 o 
  -3   0  16       18.34       21.50     16.01 o 
  -2   0  16        4.32        4.31     15.75 o 
  -1   0  16      170.23      172.19     14.67 o 
   0   0  16        0.60        6.11     19.13 o 
   1   0  16       35.45       40.82     21.62 o 
   2   0  16      174.12      147.03     18.24 o 
   3   0  16       38.91       23.91     20.61 o 
  -5   1  16      112.27       88.66     18.49 o 
  -4   1  16        6.42        6.00     19.57 o 
  -3   1  16        6.80        7.74     21.47 o 
  -2   1  16        7.15        5.40     19.15 o 
  -1   1  16      106.16      117.43     19.67 o 
   0   1  16        3.78        8.17     19.28 o 
   1   1  16        2.36        3.24     18.67 o 
   2   1  16       36.00       28.68     24.57 o 
   3   1  16       39.11       12.61     16.28 o 
  -5   2  16        6.09        2.30     20.63 o 
  -4   2  16        5.18       -7.32     24.26 o 
  -3   2  16       71.70       69.30     19.17 o 
  -2   2  16      141.02      139.62     20.08 o 
  -1   2  16      101.93      108.90     19.67 o 
   0   2  16      101.66       92.41     16.42 o 
   1   2  16       39.47       34.37     19.59 o 
   2   2  16       20.23       20.74     17.36 o 
   3   2  16       75.46       61.10     16.29 o 
  -5   3  16      126.57      108.99     21.37 o 
  -4   3  16       47.53       44.30     17.54 o 
  -3   3  16      203.35      203.02     17.77 o 
  -2   3  16      150.45      143.82     14.70 o 
  -1   3  16      162.37      162.71     16.59 o 
   0   3  16      169.92      150.87     17.04 o 
   1   3  16       31.47       12.59     19.74 o 
   2   3  16      192.00      190.56     25.09 o 
   3   3  16      112.20       90.57     21.30 o 
  -5   4  16       37.83       29.15     25.63 o 
  -4   4  16       42.57       37.17     20.29 o 
  -3   4  16       47.66       54.83     24.11 o 
  -2   4  16      106.61       88.52     16.67 o 
  -1   4  16       30.77       15.56     19.44 o 
   0   4  16       63.73       53.01     19.87 o 
   1   4  16       64.21       53.39     17.39 o 
   2   4  16       34.25       32.97     24.42 o 
  -4   5  16        5.42        3.60     19.99 o 
  -3   5  16      153.02      183.33     20.66 o 
  -2   5  16       38.23       30.53     16.65 o 
  -1   5  16      125.62      118.33     14.54 o 
   0   5  16      258.95      217.82     18.20 o 
   1   5  16       61.27       43.25     25.12 o 
   2   5  16       95.92       48.61     25.16 o 
  -4   6  16        2.93       -7.54     20.38 o 
  -3   6  16       52.48       34.49     19.96 o 
  -2   6  16      156.07      161.22     24.66 o 
  -1   6  16       33.85       39.73     18.78 o 
   0   6  16       23.47       14.41     19.68 o 
   1   6  16       38.51       29.68     31.46 o 
   2   6  16       51.74       37.40     24.99 o 
  -4   7  16       55.03       50.24     20.89 o 
  -3   7  16       99.50       83.66     20.52 o 
  -2   7  16       50.17       31.64     20.13 o 
  -1   7  16       10.48        0.54     19.84 o 
   0   7  16       99.28       97.67     20.13 o 
   1   7  16       53.36       46.39     17.57 o 
   2   7  16        4.19       -0.91     17.88 o 
  -4   8  16       89.19       65.49     25.68 o 
  -3   8  16        4.18       -4.94     24.70 o 
  -2   8  16       17.37       19.63     24.28 o 
  -1   8  16       71.59       62.55     20.00 o 
   0   8  16       55.49       28.31     24.59 o 
   1   8  16       60.58       53.51     20.26 o 
   2   8  16       64.03       31.04     25.61 o 
  -3   9  16       47.74       47.83     25.16 o 
  -2   9  16       70.20       64.05     20.49 o 
  -1   9  16        4.17       -7.89     24.22 o 
   0   9  16      105.85      103.33     24.88 o 
   1   9  16       50.22       59.50     25.24 o 
  -3  10  16       21.02        6.84     20.87 o 
  -2  10  16       70.74       32.39     20.68 o 
  -1  10  16       22.04       12.65     24.59 o 
   0  10  16        5.98        7.60     20.18 o 
   1  10  16      121.30       87.33     21.49 o 
  -2  11  16       86.91       72.01     21.14 o 
  -1  11  16       37.53       25.23     25.14 o 
   0  11  16        0.35        3.86     25.07 o 
  -1  12  16       13.94        5.26     20.72 o 
  -2  -9  17       22.24       20.74     25.18 o 
  -1  -9  17       28.34       -4.90     20.76 o 
   0  -9  17      179.55      144.06     25.84 o 
  -3  -8  17       99.99      115.58     30.50 o 
  -2  -8  17      108.68       93.61     25.50 o 
  -1  -8  17       20.78       10.82     20.43 o 
   0  -8  17       33.10       40.28     20.54 o 
   1  -8  17       48.47       42.41     25.35 o 
  -3  -7  17      130.93      104.85     21.00 o 
  -2  -7  17       17.52       13.23     17.33 o 
  -1  -7  17       14.27        4.24     24.64 o 
   0  -7  17       34.32       39.62     24.68 o 
   1  -7  17        1.22       -3.39     20.30 o 
  -3  -6  17       46.40       22.21     20.70 o 
  -2  -6  17      215.30      216.61     21.62 o 
  -1  -6  17      108.09      100.77     20.54 o 
   0  -6  17        0.70        3.17     19.84 o 
   1  -6  17        9.57       10.01     24.84 o 
  -4  -5  17      140.41      137.44     25.92 o 
  -3  -5  17        0.63        6.14     19.94 o 
  -2  -5  17        8.14       10.29     19.55 o 
  -1  -5  17       38.43       35.50     17.26 o 
   0  -5  17       15.41       15.90     19.52 o 
   1  -5  17        2.63        2.61     24.59 o 
   2  -5  17       17.32       14.02     25.50 o 
  -4  -4  17       43.18       57.45     20.51 o 
  -3  -4  17       10.11       23.35     19.98 o 
  -2  -4  17       14.64       26.23     16.87 o 
  -1  -4  17      199.29      213.72     20.74 o 
   0  -4  17      197.88      196.12     25.00 o 
   1  -4  17       88.37       96.34     20.77 o 
   2  -4  17       26.20       23.25     20.80 o 
  -4  -3  17        2.44        1.73     20.21 o 
  -3  -3  17       14.23       16.00     17.16 o 
  -2  -3  17       12.80       -5.35     24.26 o 
  -1  -3  17       32.97       31.25     23.96 o 
   0  -3  17       30.24        2.21     19.93 o 
   1  -3  17        8.51      -12.07     20.06 o 
   2  -3  17       13.68       27.31     20.41 o 
  -4  -2  17       47.57       41.22     17.56 o 
  -3  -2  17        0.50        0.42     19.59 o 
  -2  -2  17       59.01       70.13     19.89 o 
  -1  -2  17       18.19       26.44     23.86 o 
   0  -2  17        1.53       -0.35     19.45 o 
   1  -2  17       33.83       32.39     24.31 o 
   2  -2  17       19.15        3.70     20.46 o 
  -4  -1  17        9.33       -3.77     17.66 o 
  -3  -1  17       13.49        9.15     24.10 o 
  -2  -1  17      128.75      112.68     20.16 o 
  -1  -1  17      161.21      166.95     20.48 o 
   0  -1  17      130.66      105.99     20.28 o 
   1  -1  17       46.26       37.81     24.44 o 
   2  -1  17       24.67       15.56     20.50 o 
  -4   0  17       16.68       18.23     20.22 o 
  -3   0  17        0.01      -11.62     19.60 o 
  -2   0  17      485.71      532.77     25.66 o 
  -1   0  17       99.17       90.78     17.24 o 
   0   0  17       12.25       -0.63     17.11 o 
   1   0  17      347.49      331.01     25.95 o 
   2   0  17        1.00      -22.61     24.92 o 
  -4   1  17        9.46       -5.84     17.61 o 
  -3   1  17       13.83        8.48     24.33 o 
  -2   1  17      129.35      115.66     20.15 o 
  -1   1  17      162.68      173.25     24.46 o 
   0   1  17      132.79      116.72     17.53 o 
   1   1  17       45.62       20.06     19.93 o 
   2   1  17       23.87       11.41     17.75 o 
  -4   2  17       46.80       22.91     20.55 o 
  -3   2  17        0.52       10.93     19.73 o 
  -2   2  17       61.01       58.92     17.14 o 
  -1   2  17       16.65       17.54     23.87 o 
   0   2  17        1.18       -4.74     19.60 o 
   1   2  17       31.47       12.29     20.07 o 
   2   2  17       19.70      -11.28     25.15 o 
  -4   3  17        2.84       11.41     24.77 o 
  -3   3  17       14.03        7.60     17.35 o 
  -2   3  17       12.52        1.63     24.24 o 
  -1   3  17       33.26       26.64     19.75 o 
   0   3  17       28.96       26.66     19.59 o 
   1   3  17        8.31       19.24     19.79 o 
   2   3  17       14.23        3.09     17.75 o 
  -4   4  17       43.57       35.09     18.18 o 
  -3   4  17        9.66       15.53     24.53 o 
  -2   4  17       14.56       12.77     19.80 o 
  -1   4  17      200.59      230.30     20.89 o 
   0   4  17      198.57      198.35     25.16 o 
   1   4  17       88.72       90.44     17.69 o 
   2   4  17       25.86       13.41     18.10 o 
  -4   5  17      141.36      100.13     21.62 o 
  -3   5  17        0.59        8.77     19.89 o 
  -2   5  17        8.70       23.79     19.84 o 
  -1   5  17       36.14       29.81     24.39 o 
   0   5  17       15.93       16.66     24.33 o 
   1   5  17        2.71        7.81     24.57 o 
  -3   6  17       48.21       28.21     17.86 o 
  -2   6  17      215.63      182.90     25.70 o 
  -1   6  17      113.16      111.50     17.93 o 
   0   6  17        0.43       12.39     19.94 o 
   1   6  17        8.86       -8.20     25.24 o 
  -3   7  17      129.17      128.57     32.71 o 
  -2   7  17       18.18       10.99     20.16 o 
  -1   7  17       13.45        8.21     20.03 o 
   0   7  17       35.50       29.39     20.54 o 
   1   7  17        1.10       -5.17     20.34 o 
  -3   8  17       99.26       82.17     26.08 o 
  -2   8  17      108.03      106.43     28.35 o 
  -1   8  17       19.92       19.60     20.13 o 
   0   8  17       32.90       30.32     25.01 o 
   1   8  17       47.06       46.50     20.71 o 
  -2   9  17       22.48       10.57     25.41 o 
  -1   9  17       28.19       21.61     25.13 o 
   0   9  17      180.27      133.16     21.57 o 
  -1  10  17       24.13        5.77     25.28 o 
  -2  -7  18       11.23       -5.13     17.99 o 
  -1  -7  18       41.50       24.05     25.37 o 
  -2  -6  18      192.39      187.97     21.96 o 
  -1  -6  18       14.71       29.20     24.62 o 
   0  -6  18       29.35       12.21     20.63 o 
  -3  -5  18      150.09      123.16     21.56 o 
  -2  -5  18        4.29       12.54     17.53 o 
  -1  -5  18      145.06      128.99     25.53 o 
   0  -5  18        5.14       15.98     24.74 o 
  -3  -4  18       30.31       14.47     25.26 o 
  -2  -4  18      190.13      173.17     21.48 o 
  -1  -4  18      149.14      109.98     18.39 o 
   0  -4  18       64.13       38.01     17.96 o 
   1  -4  18        3.29        2.65     17.76 o 
  -3  -3  18        9.57        1.30     20.40 o 
  -2  -3  18       22.50       28.45     24.72 o 
  -1  -3  18        6.19       17.57     20.00 o 
   0  -3  18        2.04        0.50     24.63 o 
   1  -3  18       23.06       19.87     20.54 o 
  -3  -2  18       64.08        5.60     25.28 o 
  -2  -2  18      149.30      118.61     25.23 o 
  -1  -2  18       44.22       19.65     20.09 o 
   0  -2  18       27.40       31.04     19.99 o 
   1  -2  18        1.77      -19.08     25.28 o 
  -3  -1  18        8.38       18.54     20.17 o 
  -2  -1  18       20.17       -7.23     24.57 o 
  -1  -1  18       20.86       11.17     20.14 o 
   0  -1  18       63.32       37.12     24.94 o 
   1  -1  18       97.00       84.96     25.18 o 
  -3   0  18       32.61       39.12     25.05 o 
  -2   0  18        3.86       -0.83     17.34 o 
  -1   0  18       16.95       14.29     17.12 o 
   0   0  18      221.55      228.47     25.93 o 
   1   0  18        9.10       14.77     24.76 o 
  -3   1  18        7.88       10.47     20.19 o 
  -2   1  18       20.28       17.68     24.70 o 
  -1   1  18       20.12        8.28     24.73 o 
   0   1  18       62.68       64.02     24.83 o 
   1   1  18       96.71       69.40     21.08 o 
  -3   2  18       65.20       24.03     18.11 o 
  -2   2  18      149.65      106.81     25.44 o 
  -1   2  18       46.10       22.70     24.66 o 
   0   2  18       28.61       28.59     20.40 o 
   1   2  18        1.37        1.67     20.56 o 
  -3   3  18        9.44       17.65     20.50 o 
  -2   3  18       22.33       22.96     20.27 o 
  -1   3  18        6.17       -6.21     20.10 o 
   0   3  18        2.27        8.99     20.03 o 
   1   3  18       23.32       15.15     20.50 o 
  -3   4  18       30.58       40.62     25.09 o 
  -2   4  18      189.68      188.87     25.52 o 
  -1   4  18      151.41      138.01     21.09 o 
   0   4  18       64.50       36.65     25.28 o 
   1   4  18        3.40        8.25     20.62 o 
  -3   5  18      149.47       91.46     26.13 o 
  -2   5  18        4.41       10.06     20.20 o 
  -1   5  18      144.43      156.21     26.51 o 
   0   5  18        4.82        7.03     17.65 o 
  -2   6  18      193.84      165.88     19.22 o 
  -1   6  18       13.78       12.85     17.78 o 
   0   6  18       27.89       29.86     20.56 o 
  -2   7  18       11.15       -3.10     25.39 o 
  -1   7  18       39.79       18.79     20.62 o 
   0   7  18       24.04        4.95     25.29 o 
  -1  -3  19       36.17       21.77     20.80 o 
  -2  -2  19       13.27       22.51     17.82 o 
  -1  -2  19        3.38        8.01     20.68 o 
  -2  -1  19       38.24       19.27     21.08 o 
  -1  -1  19        8.13       11.45     17.73 o 
  -2   0  19      107.78       87.81     18.22 o 
  -1   0  19       93.18       58.75     18.31 o 
   0   0  19        9.31       15.37     17.85 o 
  -2   1  19       38.20       18.45     18.12 o 
  -1   1  19        7.61       10.95     25.08 o 
  -2   2  19       13.59       -2.45     35.53 o 
  -1   2  19        3.66        4.80     25.13 o 
  -1   3  19       36.20       21.16     18.13 o 
                                                 
